# Supplementary material for: Directed differentiation of mouse pluripotent stem cells into functional lung-specific mesenchyme
Source: Nat Commun. 2023 Jun 13;14:3488. doi: 10.1038/s41467-023-39099-9 (PMC10264380; doi:10.1038/s41467-023-39099-9)
Supplement: Supplementary file 4 — Supplementary Data 1 [file 41467_2023_39099_MOESM4_ESM.xlsx]

## Sheet: Instructions
Legend and Instructions:
This file contains a worksheet with the results of differential gene expression between clusters 1-5 of the scRNAseq-dataset comparing primary and iPSC-derived lung mesenchyme
Independent filtering is applied before testing. To be tested, a gene must:
	be expressed by a minimum of 10% of cells in one of the two groups
	have an average log fold-change of 0.25 between groups
Biostatistical methods are detailed in the manuscript
Each worksheet has column headings with abbreviations explained by the following legend
Legend for the columns in the test results:
p_val	Nominal p-value from two-sided MAST test
avg_log2FC	Average natural log fold change between each cell population being compared head to head
pct.1	Percentage of cells where expression can be detected in the cell population listed first in the name of that worksheet
pct.2	Percentage of cells where expression can be detected in the cell population listed second in the name of that worksheet
p_val_adj	false discovery rate (FDR)-adjusted p-value, in other words the p-value adjusted for multiple test comparisons using Benjamini-Hochberg correction
The approach used in the paper for calling differentially expressed genes (DEGs) typically relies on using cutoff filters of FDR<0.05 and logFC>0.25, genes are ranked by logFC in heatmaps of pair-wise comparisons

## Sheet: DEGs supp fig 2b
p_val	avg_log2FC	pct.1	pct.2	p_val_adj	cluster	gene
0	3.10075	0.56	0.06	0	3	Xist
0	2.23432	0.982	0.109	0	3	Grb10
0	1.77467	0.532	0.123	0	3	Wnt2
0	1.73156	0.816	0.412	0	3	Gyg
0	1.69063	0.753	0.248	0	3	Nexn
0	1.43214	0.848	0.241	0	3	Igf2r
0	1.43214	0.955	0.621	0	3	Ccnd2
0	1.35774	0.946	0.726	0	3	AC160336.1
0	1.31994	0.736	0.374	0	3	Snai2
0	1.28341	0.971	0.696	0	3	Hmga2
0	1.27578	0.637	0.154	0	3	Ccnd1
0	1.24948	0.903	0.538	0	3	Zeb2
0	1.14197	0.948	0.664	0	3	Zfp503
0	1.09872	0.779	0.321	0	3	Tbx5
0	1.08986	0.884	0.521	0	3	Sms
0	1.0538	0.944	0.608	0	3	6330403K07Rik
0	1.04421	0.765	0.275	0	3	Nkain4
0	1.02438	0.81	0.329	0	3	Serpine2
0	1.0242	0.984	0.51	0	3	Meg3
0	1.02314	0.648	0.147	0	3	Slit3
0	1.00017	0.604	0.122	0	3	Snai1
0	0.995799	0.902	0.526	0	3	Gstm5
0	0.929279	0.925	0.722	0	3	Ppa1
0	0.823469	0.986	0.906	0	3	Bzw2
0	0.812218	1	1	0	3	Eif5a
0	0.766804	1	0.998	0	3	Nap1l1
0	0.764536	0.51	0.028	0	3	Hbb-y
0	0.747276	1	0.999	0	3	Anp32b
0	0.719122	1	1	0	3	Npm1
0	0.692023	1	1	0	3	Set
0	0.659487	0.999	0.684	0	3	Cdkn1c
0	0.656068	1	1	0	3	Ptma
0	0.599543	1	1	0	3	Rps2
0	0.578407	1	1	0	3	Rpl22
0	0.562241	1	1	0	3	Rps26
0	0.352042	1	1	0	3	Rps23
0	0.431396	1	1	0	3	Rps17
0	0.381664	1	1	0	3	Rps5
0	1.05248	0.634	0.179	4.05328e-305	3	Epha3
4.84346e-302	0.818267	0.502	0.088	8.85579e-298	3	Pdlim2
1.38987e-298	0.865771	0.409	0.038	2.54124e-294	3	Rspo2
1.24237e-296	0.699151	1	0.999	2.27156e-292	3	Hmgb1
3.50944e-293	0.63519	0.354	0.02	6.41666e-289	3	Nebl
1.71891e-291	0.38283	1	1	3.14285e-287	3	Rplp0
5.64732e-289	0.331619	1	1	1.03256e-284	3	Rps11
2.03412e-286	0.891344	0.999	0.998	3.71919e-282	3	Hspd1
5.34825e-279	0.591863	1	1	9.77874e-275	3	Snrpf
2.9553e-278	0.339785	1	1	5.40346e-274	3	Rplp2
8.39854e-275	0.679754	0.987	0.887	1.53559e-270	3	Polr2m
2.16917e-273	0.805296	0.999	0.994	3.96611e-269	3	Ranbp1
2.10863e-271	0.743405	0.449	0.065	3.85543e-267	3	Hsd11b2
7.96556e-268	0.315989	1	1	1.45642e-263	3	Rps13
2.28813e-267	0.684198	0.993	0.892	4.18361e-263	3	H2afy2
4.48361e-267	1.01192	0.7	0.282	8.19784e-263	3	Tril
5.5089e-266	0.481908	1	1	1.00725e-261	3	Hnrnpa1
5.8548e-266	0.747616	0.994	0.949	1.07049e-261	3	Srsf7
1.1683e-265	0.856518	0.989	0.924	2.13611e-261	3	Sox11
1.51214e-265	1.13425	0.45	0.086	2.7648e-261	3	Car2
2.94082e-265	0.783126	0.62	0.198	5.377e-261	3	Tfpi
4.4669e-263	1.0404	0.594	0.202	8.16729e-259	3	Plk2
8.07165e-262	0.344366	1	1	1.47582e-257	3	Rpl3
9.22765e-262	0.728119	0.947	0.781	1.68718e-257	3	Rcc2
9.23165e-261	0.735861	0.993	0.955	1.68792e-256	3	Prdx6
8.36186e-256	0.600515	0.999	0.985	1.52888e-251	3	Cbx1
5.88181e-255	0.690741	0.965	0.811	1.07543e-250	3	Serf1
8.58028e-255	0.78448	0.959	0.877	1.56882e-250	3	Dctpp1
7.01228e-254	0.866447	0.748	0.3	1.28213e-249	3	Gucy1a1
2.20111e-252	0.699308	0.523	0.135	4.02451e-248	3	2610318N02Rik
5.4347e-252	1.08181	0.517	0.183	9.9368e-248	3	Hoxb6
3.56099e-251	0.778326	0.685	0.238	6.51092e-247	3	Ppp1r14a
1.7661e-246	0.779156	0.827	0.605	3.22913e-242	3	Dkc1
4.05413e-246	0.682747	0.336	0.028	7.41258e-242	3	Thbd
2.9405e-242	0.780026	0.929	0.811	5.3764e-238	3	Nop56
1.17481e-240	0.543444	1	0.993	2.14802e-236	3	Eif3e
5.23841e-239	0.777555	0.866	0.531	9.5779e-235	3	Igf2bp1
1.20102e-238	0.807613	0.723	0.299	2.19594e-234	3	S1pr3
2.32494e-235	0.748343	0.83	0.572	4.25092e-231	3	Nme4
7.05444e-234	0.81064	0.818	0.509	1.28983e-229	3	Tbx2
1.46205e-230	0.478199	0.323	0.028	2.67322e-226	3	Bcat1
1.43466e-228	0.317436	1	1	2.62314e-224	3	Rpl6
2.0488e-228	0.491312	0.302	0.022	3.74603e-224	3	Eif2s3y
4.13151e-227	0.440514	0.25	0.007	7.55406e-223	3	Meox2
1.13872e-225	0.62765	0.999	0.988	2.08204e-221	3	Cct3
3.33478e-225	0.748986	0.999	0.977	6.09731e-221	3	Nasp
4.69898e-225	0.571032	1	0.992	8.59162e-221	3	Hnrnpd
1.33763e-224	0.652483	0.378	0.054	2.44573e-220	3	Slitrk6
4.20735e-223	0.601488	1	1	7.69272e-219	3	Hspe1
5.32649e-222	0.593332	0.997	0.984	9.73895e-218	3	G3bp1
5.88739e-220	0.282741	1	1	1.07645e-215	3	Rps15a
1.74298e-219	0.660492	0.919	0.78	3.18687e-215	3	Ppid
1.9247e-219	0.672816	1	1	3.51912e-215	3	Ncl
9.61866e-219	0.312933	1	1	1.75868e-214	3	Rps12
8.41214e-213	0.762224	0.87	0.633	1.53808e-208	3	Mcm7
2.61287e-212	0.602731	1	0.988	4.77737e-208	3	Srsf2
3.33835e-212	0.804655	0.532	0.184	6.10383e-208	3	Lef1
5.67553e-212	0.296987	1	1	1.03771e-207	3	Rps15
1.03536e-210	0.265635	1	1	1.89305e-206	3	Rps27a
6.15381e-210	0.830283	0.669	0.321	1.12516e-205	3	2010111I01Rik
3.14706e-207	0.441485	0.266	0.016	5.75408e-203	3	Etv4
5.14954e-207	0.443317	0.254	0.012	9.41542e-203	3	Tsix
7.41856e-207	0.308339	1	1	1.35641e-202	3	Rps18
5.31618e-206	0.738382	0.692	0.384	9.7201e-202	3	Tbc1d1
9.95822e-206	0.367814	1	1	1.82076e-201	3	Ppia
3.17686e-205	0.648951	1	1	5.80857e-201	3	Ran
7.10081e-204	0.749515	0.705	0.314	1.29831e-199	3	Pth1r
2.12474e-202	0.751741	0.698	0.362	3.88488e-198	3	Cdca7
2.66693e-202	0.527515	0.998	0.996	4.87621e-198	3	Prmt1
5.64358e-202	0.597236	0.517	0.157	1.03187e-197	3	1500009L16Rik
1.31743e-201	0.780214	0.477	0.119	2.40878e-197	3	Cxcl12
1.60331e-201	0.493596	0.73	0.329	2.93149e-197	3	Tcf21
2.43866e-200	0.590773	0.997	0.98	4.45885e-196	3	U2af1
6.98131e-200	0.436076	1	1	1.27646e-195	3	Serbp1
9.028e-200	0.330862	1	1	1.65068e-195	3	Rps25
1.88497e-199	0.56071	0.982	0.936	3.44649e-195	3	Srsf10
2.33606e-199	0.579319	0.978	0.912	4.27124e-195	3	Ilf2
1.38979e-198	0.311016	1	1	2.54109e-194	3	Rpl5
8.79259e-198	0.39976	0.252	0.014	1.60764e-193	3	Kcne1l
9.98735e-198	0.273405	1	1	1.82609e-193	3	Rps10
1.49761e-197	0.546701	0.451	0.108	2.73823e-193	3	Cnrip1
4.22488e-197	0.334454	1	1	7.72477e-193	3	Rps28
3.31563e-196	0.521338	0.997	0.993	6.06229e-192	3	Cct8
8.37503e-196	0.80402	0.334	0.055	1.53129e-191	3	Asb4
1.22452e-194	0.797508	0.712	0.347	2.2389e-190	3	Tenm4
6.35257e-194	0.315603	1	1	1.1615e-189	3	Rpl29
2.076e-193	0.614997	0.97	0.898	3.79575e-189	3	Fbl
1.46973e-192	0.618381	0.89	0.713	2.68726e-188	3	Clns1a
7.83387e-191	0.771785	0.792	0.489	1.43235e-186	3	Pbx3
8.51721e-191	0.584491	0.989	0.92	1.55729e-186	3	Tra2a
4.11923e-190	0.301016	1	1	7.53159e-186	3	Rpl12
5.84444e-190	0.252859	1	1	1.0686e-185	3	Rps16
8.63415e-190	0.545502	0.361	0.065	1.57867e-185	3	Prex2
1.17933e-187	0.43409	0.251	0.017	2.1563e-183	3	Ddx3y
1.28826e-187	0.649474	0.966	0.883	2.35546e-183	3	Pa2g4
1.98129e-186	0.48085	0.293	0.032	3.62259e-182	3	Foxf2
3.84371e-184	0.626693	0.531	0.179	7.02784e-180	3	Tbx4
2.87852e-183	0.517448	0.999	0.988	5.26308e-179	3	Ddx39b
1.31196e-181	0.313546	1	1	2.39878e-177	3	Rpl7a
1.72282e-180	0.624783	0.67	0.287	3.15001e-176	3	Bgn
7.3777e-180	0.905919	0.689	0.389	1.34894e-175	3	Hoxb5
3.86079e-179	0.55346	0.436	0.109	7.05906e-175	3	Itga8
1.32869e-178	0.530438	0.996	0.983	2.42937e-174	3	Cnbp
4.50555e-178	0.740037	0.543	0.191	8.23795e-174	3	Crabp2
2.02155e-177	0.276929	1	1	3.6962e-173	3	Rpl14
2.22212e-177	0.25949	1	1	4.06292e-173	3	Rpl26
7.21717e-177	0.71539	0.875	0.71	1.31959e-172	3	Nrip1
3.6111e-175	0.478118	1	0.993	6.60253e-171	3	Cct5
7.17536e-175	0.41701	0.252	0.021	1.31194e-170	3	St8sia4
2.46919e-174	0.490011	1	0.997	4.51468e-170	3	Pdap1
2.20264e-172	0.541973	0.453	0.143	4.0273e-168	3	Fhod1
3.79916e-172	0.369711	1	1	6.94639e-168	3	Sumo2
8.82152e-172	0.829256	0.845	0.568	1.61293e-167	3	Phlda1
8.89986e-171	0.475642	0.319	0.05	1.62725e-166	3	Klk8
4.19124e-170	0.660963	0.726	0.464	7.66327e-166	3	Fam60a
4.9191e-170	0.72518	0.784	0.601	8.99409e-166	3	Srm
1.20152e-169	0.489019	1	0.998	2.19685e-165	3	Srsf3
1.47777e-169	0.585308	0.919	0.79	2.70195e-165	3	Cdk2ap1
2.95339e-169	0.677861	0.69	0.351	5.39997e-165	3	Bcl11a
5.3219e-169	0.448853	0.346	0.065	9.73057e-165	3	Slc43a3
9.19224e-169	0.650722	0.677	0.312	1.68071e-164	3	Prrx2
1.65827e-167	0.640115	0.603	0.287	3.03198e-163	3	Nmral1
5.55335e-164	0.569292	0.546	0.21	1.01538e-159	3	Acvr2b
1.86751e-163	1.07656	0.919	0.738	3.41456e-159	3	Col1a2
2.83001e-163	0.300292	1	1	5.17439e-159	3	Eef1b2
6.05562e-163	0.639132	0.441	0.149	1.10721e-158	3	Gata5
6.38325e-162	0.537016	0.295	0.044	1.16711e-157	3	Fxyd7
1.08321e-161	0.720105	0.534	0.225	1.98055e-157	3	Dact1
2.23278e-161	0.585313	0.976	0.895	4.08241e-157	3	Auts2
6.67009e-161	0.676069	0.837	0.608	1.21956e-156	3	Hoxb2
1.67005e-160	0.47306	1	0.999	3.05351e-156	3	Dynll1
2.78544e-160	0.456996	0.999	0.982	5.0929e-156	3	Anp32a
5.20376e-160	0.520818	0.964	0.84	9.51455e-156	3	Tead2
1.66511e-159	0.26082	1	1	3.04449e-155	3	Rack1
4.46446e-159	0.41096	1	0.998	8.16282e-155	3	Snrpd2
6.652e-159	0.548835	0.935	0.834	1.21625e-154	3	Rbmxl1
7.28732e-158	0.569659	1	1	1.33241e-153	3	Hsp90aa1
1.9384e-156	0.59032	0.515	0.204	3.54416e-152	3	Hist1h4i
2.3079e-156	0.526096	0.514	0.185	4.21976e-152	3	Selenbp1
2.30974e-156	0.581918	0.79	0.6	4.22312e-152	3	Lap3
2.95361e-156	0.349711	0.72	0.37	5.40038e-152	3	Sparcl1
4.54212e-156	0.268948	1	1	8.30482e-152	3	Rpl23a
9.08708e-156	0.514733	0.534	0.201	1.66148e-151	3	Tsc22d3
2.13786e-155	0.573428	0.831	0.664	3.90886e-151	3	Ddx18
4.42548e-155	0.613808	0.761	0.486	8.09154e-151	3	Igf1r
6.8437e-155	0.443053	1	0.997	1.2513e-150	3	Top1
1.87817e-154	0.524565	0.99	0.933	3.43405e-150	3	Eid1
3.61063e-153	0.328569	1	1	6.60168e-149	3	Rpl31
1.0969e-152	0.587621	0.945	0.832	2.00557e-148	3	Tcf12
2.96217e-152	0.595273	0.88	0.763	5.41603e-148	3	Lyar
1.73807e-151	0.490515	0.964	0.899	3.17788e-147	3	Mrpl42
3.60247e-151	0.621093	0.417	0.118	6.58675e-147	3	6030408B16Rik
8.08546e-151	0.351591	0.253	0.031	1.47834e-146	3	Gm43050
1.44976e-150	0.559154	0.952	0.864	2.65075e-146	3	Taf1d
1.63679e-150	0.418659	1	0.995	2.99271e-146	3	Rpl13a
2.63032e-150	0.549112	0.524	0.216	4.80928e-146	3	Rnf219
6.35784e-150	0.441988	0.385	0.103	1.16247e-145	3	Tfap4
1.23475e-149	0.559001	0.833	0.66	2.25763e-145	3	Gtf3c6
3.79433e-149	0.543134	0.279	0.045	6.93756e-145	3	Mecom
8.724e-149	0.681813	0.721	0.46	1.5951e-144	3	Ednra
1.78355e-148	0.612546	0.662	0.342	3.26104e-144	3	Gng2
1.15408e-147	0.487775	0.424	0.125	2.11012e-143	3	Twist2
5.84987e-146	0.393198	1	0.997	1.06959e-141	3	Hnrnpc
2.39471e-145	0.551186	0.737	0.543	4.37848e-141	3	Eif3j1
4.57935e-144	0.891309	0.647	0.338	8.37288e-140	3	Foxp2
1.07946e-143	0.641475	0.559	0.279	1.97369e-139	3	Mns1
1.97748e-143	0.596789	0.589	0.313	3.61563e-139	3	Gpatch4
2.45382e-143	0.454005	0.996	0.98	4.48656e-139	3	Hnrnpm
2.49913e-141	0.425463	0.306	0.066	4.56941e-137	3	Dusp9
6.33776e-141	0.508983	0.917	0.784	1.1588e-136	3	Dcakd
1.69697e-140	0.664517	0.472	0.185	3.10274e-136	3	Cdo1
2.00718e-140	0.825485	0.848	0.566	3.66994e-136	3	Tpm2
5.2274e-140	0.555835	0.806	0.56	9.55778e-136	3	Zfp422
8.70028e-140	0.431408	1	0.997	1.59076e-135	3	Snrpd1
7.52614e-139	0.577107	0.77	0.551	1.37608e-134	3	Alkbh1
1.04549e-138	0.557574	0.954	0.884	1.91158e-134	3	Meis1
2.67006e-138	0.626708	0.968	0.874	4.88193e-134	3	Dut
1.15191e-137	0.526477	0.876	0.739	2.10615e-133	3	Npm3
1.97641e-137	0.634119	0.571	0.284	3.61366e-133	3	Khdrbs3
5.82325e-137	0.45591	0.997	0.977	1.06472e-132	3	Rdx
8.92822e-137	0.555068	0.849	0.639	1.63244e-132	3	Fscn1
1.15295e-135	0.436094	0.538	0.221	2.10806e-131	3	Tcim
1.70739e-135	0.506871	0.5	0.216	3.1218e-131	3	Dctd
3.37973e-134	0.379427	1	0.997	6.17951e-130	3	Rpl27
2.66075e-133	0.513615	0.421	0.134	4.86491e-129	3	Cped1
1.0614e-132	0.47649	0.993	0.978	1.94066e-128	3	Fkbp4
1.34034e-132	0.544826	0.678	0.415	2.45068e-128	3	Gsto1
1.54229e-132	0.469552	0.989	0.941	2.81993e-128	3	Tra2b
9.36861e-132	0.462867	0.443	0.151	1.71296e-127	3	Des
1.08266e-131	0.549225	0.702	0.459	1.97954e-127	3	Ctbp2
8.01401e-131	0.652831	0.437	0.17	1.46528e-126	3	Emp1
1.55498e-130	0.49216	0.937	0.854	2.84312e-126	3	Paics
5.737e-130	0.600674	0.578	0.27	1.04895e-125	3	Pdgfrb
6.23455e-130	0.351682	0.261	0.046	1.13993e-125	3	Cth
3.25421e-128	0.615751	0.492	0.247	5.95e-124	3	Tpbg
7.74462e-128	0.552113	0.523	0.218	1.41603e-123	3	Tmem132c
1.31848e-127	0.42654	0.995	0.974	2.41071e-123	3	Hnrnph1
2.32079e-127	0.515218	0.983	0.898	4.24332e-123	3	Lmnb1
3.52053e-127	0.64106	0.485	0.192	6.43694e-123	3	Iqgap2
3.92517e-127	0.447642	0.998	0.988	7.17679e-123	3	Nudc
4.94655e-127	0.556374	0.866	0.609	9.04427e-123	3	Unc5c
1.70734e-126	0.407875	0.305	0.07	3.12169e-122	3	Angptl4
2.35299e-126	0.508925	0.502	0.236	4.30221e-122	3	Rcc1
7.93129e-126	0.524514	0.537	0.288	1.45016e-121	3	Rangrf
1.06343e-125	0.471113	0.503	0.22	1.94438e-121	3	5430416N02Rik
8.93194e-124	0.390781	0.997	0.986	1.63312e-119	3	Nono
1.34715e-122	0.451598	1	0.999	2.46312e-118	3	Ppp1r14b
1.67997e-122	0.43304	0.343	0.099	3.07166e-118	3	Dusp6
2.30197e-122	0.476219	0.883	0.77	4.20892e-118	3	Snrnp40
4.04789e-122	0.44169	0.993	0.974	7.40116e-118	3	Smarcc1
3.47288e-121	0.525504	0.498	0.233	6.34982e-117	3	Ets2
3.64098e-121	0.427476	0.997	0.98	6.65716e-117	3	Snrpd3
1.76721e-118	0.266086	0.316	0.622	3.23117e-114	3	Acta2
2.22333e-118	0.526848	0.65	0.436	4.06514e-114	3	Atic
8.53399e-118	0.508284	0.952	0.833	1.56036e-113	3	Fbn2
3.00227e-117	0.378565	0.342	0.103	5.48935e-113	3	Epop
1.21366e-116	0.535876	0.641	0.385	2.21905e-112	3	Skp2
1.67538e-116	0.471505	0.532	0.245	3.06326e-112	3	Cdc42ep4
2.85205e-116	0.510027	0.937	0.816	5.21468e-112	3	Ezh2
4.14995e-116	0.527648	0.75	0.469	7.58777e-112	3	Cyba
1.24666e-115	0.390706	0.998	0.983	2.2794e-111	3	Basp1
1.5315e-115	0.444032	0.331	0.113	2.80019e-111	3	St3gal6
2.42653e-115	0.473593	0.989	0.944	4.43666e-111	3	Hmgb3
2.95464e-114	0.470401	0.852	0.719	5.40226e-110	3	2810004N23Rik
3.75581e-114	0.414093	0.98	0.937	6.86712e-110	3	Arglu1
4.50401e-114	0.394262	1	0.995	8.23513e-110	3	Marcks
4.76264e-114	0.635487	0.699	0.42	8.70801e-110	3	Pde5a
1.08762e-113	0.428256	1	0.996	1.9886e-109	3	Sfpq
2.04751e-113	0.487838	0.815	0.657	3.74367e-109	3	Ndufaf2
3.06315e-113	0.462323	0.904	0.789	5.60066e-109	3	Ruvbl1
1.45327e-112	0.442038	0.991	0.935	2.65715e-108	3	Alyref
7.5064e-112	0.399636	0.361	0.117	1.37247e-107	3	Fndc3c1
9.8062e-112	0.480232	0.965	0.92	1.79297e-107	3	Rsl1d1
1.87403e-111	0.491224	0.931	0.857	3.42648e-107	3	Nop58
2.0882e-111	0.505853	0.623	0.379	3.81806e-107	3	Umps
3.05046e-111	0.510669	0.872	0.712	5.57746e-107	3	Fbln1
6.78003e-111	0.322232	0.255	0.052	1.23966e-106	3	Eif4e3
2.35507e-110	0.394736	0.999	0.994	4.30601e-106	3	H2afy
5.24773e-110	0.444807	0.943	0.893	9.59496e-106	3	Apex1
1.03724e-109	0.653051	0.927	0.749	1.89649e-105	3	Pclaf
1.29295e-109	0.645438	0.861	0.612	2.36403e-105	3	Mfap4
2.31255e-109	0.388453	0.992	0.972	4.22826e-105	3	Srsf6
1.33834e-108	0.307424	1	1	2.44702e-104	3	Hnrnpk
6.67883e-108	0.423034	0.383	0.134	1.22116e-103	3	Adam12
8.74e-107	0.438689	0.383	0.142	1.59802e-102	3	Zfp608
3.23013e-106	0.443867	1	0.991	5.90597e-102	3	Tuba1b
4.65852e-106	0.451419	0.419	0.162	8.51763e-102	3	Gpx3
5.86797e-106	0.365766	0.999	0.97	1.0729e-101	3	Atxn7l3b
1.22376e-105	0.551672	0.497	0.243	2.23753e-101	3	C1qtnf7
1.30402e-105	0.467316	0.544	0.26	2.38427e-101	3	Gng11
1.41296e-105	0.502431	0.669	0.479	2.58345e-101	3	Noc2l
1.62829e-105	0.380113	0.996	0.983	2.97716e-101	3	Cct4
3.41797e-105	0.42865	1	0.988	6.24941e-101	3	Nucks1
3.56649e-105	0.416605	0.98	0.961	6.52097e-101	3	Nop10
1.35618e-103	0.766898	0.528	0.261	2.47963e-99	3	Ckb
3.45615e-103	0.480117	0.898	0.732	6.31922e-99	3	Hoxb4
4.82619e-103	0.410763	0.997	0.983	8.8242e-99	3	Fubp1
7.31845e-103	0.586791	0.662	0.421	1.3381e-98	3	Uhrf1
2.47493e-102	0.463378	0.732	0.537	4.52517e-98	3	Nifk
2.79322e-102	0.599573	0.794	0.721	5.10713e-98	3	Tshz1
3.65465e-102	0.442698	0.464	0.198	6.68215e-98	3	Gm266
1.76087e-101	0.488462	0.693	0.466	3.21958e-97	3	Snhg12
2.15137e-101	0.53248	0.464	0.207	3.93357e-97	3	Robo2
3.34222e-101	0.351585	1	1	6.11091e-97	3	Eef1d
3.67503e-101	0.416338	0.54	0.259	6.71943e-97	3	Ptgis
4.01473e-101	0.466235	0.581	0.359	7.34053e-97	3	Ltv1
5.54307e-101	0.290308	1	1	1.01349e-96	3	Snrpe
1.76481e-100	0.369528	0.323	0.103	3.22678e-96	3	Gstk1
1.11431e-99	0.383765	0.993	0.98	2.03741e-95	3	Cbx3
1.6458e-99	0.507509	0.999	0.998	3.00918e-95	3	Nme1
2.55765e-99	0.406186	0.932	0.847	4.67641e-95	3	Limd2
3.41444e-99	0.523115	0.393	0.146	6.24297e-95	3	Col23a1
4.41221e-99	0.429195	0.883	0.777	8.06729e-95	3	Actl6a
2.66709e-98	0.453296	0.84	0.699	4.87651e-94	3	Pcbp4
2.71597e-98	0.551974	0.602	0.381	4.96588e-94	3	Pcna
3.27781e-98	0.456286	0.846	0.754	5.99315e-94	3	Mrto4
4.13108e-98	0.362978	0.78	0.506	7.55327e-94	3	Mmp2
7.3299e-98	0.419475	0.424	0.172	1.3402e-93	3	Svep1
7.78575e-98	0.716553	0.668	0.486	1.42355e-93	3	Nrk
8.03876e-98	0.470679	0.282	0.087	1.46981e-93	3	Cadm1
9.9585e-98	0.406982	0.447	0.21	1.82081e-93	3	Rcl1
8.96841e-97	0.686289	0.662	0.43	1.63978e-92	3	Rrm2
9.91933e-97	0.457484	0.494	0.244	1.81365e-92	3	Chek1
1.79164e-96	0.353442	0.322	0.107	3.27583e-92	3	Plxnd1
2.53091e-96	0.573701	0.704	0.512	4.62751e-92	3	Epha7
3.55882e-96	0.434544	0.821	0.704	6.50695e-92	3	Pbdc1
1.08534e-95	0.346473	0.998	0.984	1.98444e-91	3	Srsf9
2.53459e-95	0.419755	0.463	0.226	4.63425e-91	3	Mapre2
4.69429e-95	0.395525	0.506	0.238	8.58304e-91	3	Fam212a
5.20826e-95	0.455286	0.53	0.288	9.52278e-91	3	Rrp1b
5.22332e-95	0.420327	0.575	0.299	9.55032e-91	3	Dusp1
1.23902e-94	0.363904	0.993	0.974	2.26542e-90	3	Hnrnpr
2.08586e-94	0.416866	0.478	0.256	3.81378e-90	3	Grwd1
4.00245e-94	0.438022	0.838	0.652	7.31808e-90	3	Igf2bp2
6.42108e-94	0.43868	0.546	0.33	1.17403e-89	3	Mrgbp
1.91594e-93	0.363164	1	0.994	3.50311e-89	3	Stmn1
1.19155e-92	0.43235	0.612	0.383	2.17863e-88	3	Nup43
2.63922e-92	0.443999	0.732	0.46	4.82554e-88	3	Foxf1
9.56626e-92	0.524055	0.69	0.496	1.74909e-87	3	Hirip3
1.27339e-91	0.424184	0.759	0.583	2.32827e-87	3	Wdr89
2.20961e-91	0.352814	0.993	0.984	4.04005e-87	3	Smarce1
5.40227e-91	0.374239	0.982	0.964	9.87752e-87	3	Polr2f
7.53347e-91	0.298143	1	1	1.37742e-86	3	Eif4a1
9.63374e-91	0.492637	0.771	0.648	1.76143e-86	3	Ddx39
5.49467e-90	0.297012	1	1	1.00465e-85	3	Cfl1
9.16674e-90	0.354947	0.462	0.212	1.67605e-85	3	Col13a1
1.15886e-89	0.370844	0.983	0.935	2.11885e-85	3	Rsrc2
1.31873e-89	0.557828	0.406	0.167	2.41116e-85	3	Ednrb
2.23931e-89	0.406473	0.979	0.932	4.09435e-85	3	Smc1a
4.15568e-89	0.475264	0.929	0.786	7.59825e-85	3	Cdh11
4.15666e-89	0.418816	0.643	0.417	7.60004e-85	3	Poldip2
5.16504e-89	0.489691	0.653	0.411	9.44376e-85	3	Nsg1
7.18351e-89	0.427986	0.575	0.344	1.31343e-84	3	Cmss1
9.80173e-89	0.430038	0.76	0.58	1.79215e-84	3	Rcbtb2
1.00406e-88	0.449387	0.987	0.974	1.83583e-84	3	Cacybp
1.14484e-88	0.445547	0.744	0.586	2.09322e-84	3	Gar1
8.08651e-88	0.426292	0.595	0.387	1.47854e-83	3	Prmt5
1.39919e-87	0.392518	0.497	0.242	2.55827e-83	3	Gpx7
1.43567e-87	0.423574	0.754	0.601	2.62499e-83	3	Nudt5
8.70659e-87	0.500817	0.698	0.472	1.59191e-82	3	Mcm5
2.03326e-86	0.387751	0.881	0.75	3.71761e-82	3	Fam96a
3.16174e-86	0.435937	0.738	0.593	5.78093e-82	3	Wdr43
7.9198e-86	0.41122	0.963	0.895	1.44806e-81	3	Snrpa1
1.35406e-85	0.355132	0.998	0.997	2.47577e-81	3	Fkbp3
1.45027e-85	0.445186	0.779	0.635	2.65167e-81	3	Mybbp1a
1.46064e-85	0.382545	0.972	0.887	2.67063e-81	3	Lsm3
1.48247e-85	0.433193	0.95	0.888	2.71054e-81	3	Lsm2
1.59396e-85	0.363966	0.992	0.985	2.91439e-81	3	Lsm4
2.68532e-85	0.415035	0.781	0.593	4.90984e-81	3	Pbx2
4.97178e-85	0.277706	0.327	0.125	9.0904e-81	3	Slc38a5
5.12038e-85	0.397337	0.741	0.594	9.36211e-81	3	Prpf31
5.79342e-85	0.428313	0.63	0.398	1.05927e-80	3	H13
5.94801e-85	0.427303	0.736	0.588	1.08753e-80	3	Uchl3
6.43458e-85	0.497275	0.734	0.531	1.1765e-80	3	Pcdh18
6.62884e-85	0.514426	0.721	0.544	1.21202e-80	3	Mcm4
7.67994e-85	0.422698	0.518	0.286	1.4042e-80	3	Sdc1
1.43245e-84	0.377238	0.921	0.83	2.61909e-80	3	Mrpl13
6.2669e-84	0.381275	0.946	0.903	1.14584e-79	3	Ppp1cc
7.85755e-84	0.339155	0.641	0.378	1.43667e-79	3	Nes
1.23883e-83	0.465698	0.817	0.714	2.26507e-79	3	Ralb
2.0598e-83	0.377506	0.977	0.919	3.76613e-79	3	Nt5dc2
2.30193e-83	0.383941	0.413	0.184	4.20885e-79	3	Bcl2
3.02927e-83	0.340079	0.985	0.95	5.53871e-79	3	Rbbp4
6.60121e-83	0.330353	0.299	0.1	1.20697e-78	3	Kcnk2
1.2549e-82	0.266641	1	1	2.29446e-78	3	Ybx1
1.40882e-82	0.395376	0.601	0.375	2.57589e-78	3	Fam103a1
1.42893e-82	0.559901	0.55	0.294	2.61265e-78	3	Osr1
1.60169e-82	0.441609	0.94	0.856	2.92852e-78	3	Chd3
3.30109e-82	0.449	0.892	0.831	6.03572e-78	3	Gnl3
6.76782e-82	0.294232	0.276	0.087	1.23743e-77	3	B230217C12Rik
6.88793e-82	0.360558	0.975	0.931	1.25939e-77	3	Psmc5
1.29064e-81	0.412115	0.639	0.431	2.35981e-77	3	Pycrl
1.66621e-81	0.371211	0.433	0.212	3.04651e-77	3	Hilpda
1.70981e-81	0.514273	0.596	0.366	3.12622e-77	3	Ccne1
1.7514e-81	0.331212	0.308	0.113	3.20227e-77	3	Hoxb3os
2.23923e-81	0.389919	0.507	0.278	4.09421e-77	3	Gemin6
4.25427e-81	0.319808	0.998	0.99	7.7785e-77	3	Snrpg
9.09159e-81	0.349256	0.988	0.956	1.66231e-76	3	Phf5a
1.54576e-80	0.315416	0.999	0.994	2.82627e-76	3	Tcp1
1.59624e-80	0.496711	0.466	0.253	2.91857e-76	3	Stbd1
1.78303e-80	0.355026	0.966	0.93	3.26009e-76	3	Emg1
2.08645e-80	0.405509	0.956	0.877	3.81486e-76	3	Anp32e
2.44052e-80	0.378208	0.925	0.871	4.46224e-76	3	Parp1
3.21199e-80	0.275473	0.25	0.071	5.8728e-76	3	Frem1
3.83267e-80	0.470697	0.566	0.346	7.00766e-76	3	Fen1
8.31008e-80	0.252844	1	1	1.51941e-75	3	Hnrnpa0
1.08613e-79	0.495915	0.341	0.144	1.98587e-75	3	Itga1
1.12156e-79	0.405961	0.6	0.375	2.05066e-75	3	Josd2
1.29834e-79	0.337237	0.252	0.074	2.37388e-75	3	Eva1a
1.51957e-79	0.401355	0.648	0.463	2.77837e-75	3	Nop16
2.07743e-79	0.365193	0.941	0.875	3.79837e-75	3	Snw1
2.35246e-79	0.353323	0.989	0.968	4.30124e-75	3	Siva1
9.2233e-79	0.441795	0.977	0.89	1.68639e-74	3	AY036118
1.88225e-78	0.374442	0.897	0.806	3.4415e-74	3	Rpl7l1
2.15632e-78	0.395595	0.522	0.293	3.94262e-74	3	Jpt2
5.18881e-78	0.340629	0.372	0.164	9.48723e-74	3	4930503L19Rik
5.75139e-78	0.381934	0.814	0.713	1.05158e-73	3	Gcsh
7.58446e-78	0.34362	0.991	0.97	1.38674e-73	3	Uqcc2
8.87202e-78	0.265075	0.267	0.083	1.62216e-73	3	B4galnt4
9.16338e-78	0.446418	0.784	0.67	1.67543e-73	3	Nolc1
1.18131e-77	0.371229	0.898	0.798	2.15991e-73	3	Blmh
2.61501e-77	0.416152	0.701	0.588	4.78128e-73	3	Vars
4.22168e-77	0.402073	0.824	0.735	7.71891e-73	3	Gtpbp4
5.17804e-77	0.397479	0.973	0.956	9.46752e-73	3	C1qbp
5.62235e-77	0.478818	0.756	0.586	1.02799e-72	3	Ier5
7.31659e-77	0.39099	0.59	0.379	1.33777e-72	3	Ss18
8.66819e-77	0.442336	0.63	0.403	1.58489e-72	3	Ier5l
1.30069e-76	0.272535	0.258	0.08	2.37818e-72	3	Hmga1
1.67794e-76	0.361269	0.501	0.273	3.06794e-72	3	Spout1
2.47463e-76	0.493088	0.784	0.606	4.52461e-72	3	Mcm3
4.73931e-76	0.464856	0.608	0.429	8.66535e-72	3	Hsph1
1.14952e-75	0.361584	0.879	0.763	2.10178e-71	3	Yeats4
1.20895e-75	0.418145	0.451	0.249	2.21044e-71	3	Ogfrl1
2.02056e-75	0.397515	0.72	0.598	3.69439e-71	3	Tcof1
2.5598e-75	0.380209	0.735	0.563	4.68033e-71	3	Psmg1
3.99794e-75	0.375985	0.498	0.283	7.30984e-71	3	Rrp8
4.58878e-75	0.346362	0.367	0.154	8.39012e-71	3	Myc
6.90883e-75	0.573367	0.942	0.869	1.26321e-70	3	H2afx
1.60177e-74	0.400967	0.466	0.24	2.92869e-70	3	Psat1
2.41207e-74	0.376334	0.586	0.368	4.41023e-70	3	Bcl2l12
2.60489e-74	0.311476	0.997	0.974	4.76277e-70	3	Hdgf
2.63368e-74	0.31631	0.312	0.119	4.81541e-70	3	Enho
8.89177e-74	0.414239	0.583	0.368	1.62577e-69	3	Ralgps2
1.48082e-73	0.351285	0.947	0.876	2.70753e-69	3	Nap1l4
2.9219e-73	0.349147	0.951	0.89	5.3424e-69	3	Srsf1
3.71571e-73	0.332899	0.973	0.925	6.7938e-69	3	Cdc26
4.53315e-73	0.316919	0.987	0.953	8.28842e-69	3	Eif4h
5.74508e-73	0.442733	0.634	0.396	1.05043e-68	3	Runx1t1
6.8057e-73	0.612673	0.677	0.462	1.24435e-68	3	Hist1h1e
9.82508e-73	0.40848	0.63	0.46	1.79642e-68	3	Mtap
1.73539e-72	0.362196	0.927	0.85	3.17299e-68	3	Sae1
1.81393e-72	0.346218	0.993	0.967	3.31659e-68	3	Hnrnpdl
1.97847e-72	0.336564	0.269	0.092	3.61743e-68	3	Hist1h2ab
3.2345e-72	0.35373	0.943	0.883	5.91396e-68	3	Strap
4.40986e-72	0.519643	0.699	0.49	8.06299e-68	3	Gpc6
6.82717e-72	0.375182	0.596	0.374	1.24828e-67	3	Pard6g
6.85161e-72	0.38179	0.501	0.287	1.25275e-67	3	Dnph1
8.08553e-72	0.383958	0.814	0.666	1.47836e-67	3	Igf2bp3
1.26789e-71	0.373139	0.477	0.267	2.31821e-67	3	Uck2
1.33553e-71	0.325452	0.982	0.949	2.44189e-67	3	Mbd3
2.87115e-71	0.317332	0.987	0.969	5.2496e-67	3	Srsf11
5.08351e-71	0.310591	0.376	0.169	9.29469e-67	3	Map2k6
5.70576e-71	0.388243	0.903	0.794	1.04324e-66	3	Fzd2
1.52061e-70	0.341919	0.38	0.183	2.78029e-66	3	Shmt1
2.69373e-70	0.338715	0.99	0.971	4.92522e-66	3	Banf1
3.32069e-70	0.393622	0.721	0.596	6.07154e-66	3	Mphosph10
4.97476e-70	0.526383	0.388	0.199	9.09586e-66	3	Epha4
6.42996e-70	0.305297	0.299	0.116	1.17565e-65	3	Mir17hg
1.17569e-69	0.428188	0.427	0.228	2.14964e-65	3	Hist1h3c
1.41467e-69	0.361394	0.772	0.638	2.58657e-65	3	Rsl24d1
2.25158e-69	0.353449	0.902	0.802	4.11679e-65	3	Tcf3
3.7989e-69	0.309096	1	1	6.9459e-65	3	Hnrnpa2b1
4.84348e-69	0.342738	0.915	0.843	8.85581e-65	3	Rnps1
6.49997e-69	0.369638	0.696	0.526	1.18845e-64	3	Exosc3
8.44572e-69	0.36847	0.524	0.325	1.54422e-64	3	Rpf2
1.52181e-68	0.393829	0.547	0.354	2.78249e-64	3	Ppan
1.66071e-68	0.323078	0.372	0.172	3.03645e-64	3	Prkar2b
2.62991e-68	0.298705	0.992	0.981	4.80852e-64	3	Glrx3
2.63533e-68	0.291009	0.998	0.992	4.81845e-64	3	Eif5
3.7992e-68	0.361859	0.76	0.656	6.94645e-64	3	Wdr18
7.16631e-68	0.344611	0.497	0.287	1.31029e-63	3	Telo2
7.18227e-68	0.387875	0.908	0.836	1.31321e-63	3	Nhp2
7.62752e-68	0.412547	1	1	1.39462e-63	3	H2afz
1.5555e-67	0.306053	0.384	0.176	2.84408e-63	3	Wdr86
1.61867e-67	0.349297	0.476	0.288	2.95958e-63	3	Wdr46
1.65044e-67	0.361697	0.878	0.796	3.01766e-63	3	Eif3b
2.61811e-67	0.317277	0.997	0.984	4.78695e-63	3	Snu13
5.10234e-67	0.385594	0.54	0.336	9.32912e-63	3	Cdc42ep5
5.56192e-67	0.32643	0.937	0.872	1.01694e-62	3	Ssbp1
8.24904e-67	0.352072	0.498	0.283	1.50825e-62	3	Notch3
9.57186e-67	0.372287	0.561	0.367	1.75012e-62	3	Tmem131l
1.22832e-66	0.365712	0.767	0.622	2.24586e-62	3	Ppil1
1.52265e-66	0.383792	0.744	0.558	2.78402e-62	3	Hdgfl3
3.65674e-66	0.351057	0.766	0.66	6.68599e-62	3	Ahsa1
4.54338e-66	0.378608	0.57	0.373	8.30712e-62	3	Pwp1
4.84158e-66	0.366923	0.621	0.462	8.85234e-62	3	Nsun2
5.97307e-66	0.371511	0.673	0.497	1.09212e-61	3	Zbtb12
8.79301e-66	0.343594	0.841	0.773	1.60771e-61	3	Polr2h
3.44961e-65	0.369204	0.554	0.347	6.30726e-61	3	Lnpk
3.66974e-65	0.289439	0.991	0.983	6.70976e-61	3	Tsn
8.59275e-65	0.38026	0.688	0.528	1.5711e-60	3	Mettl1
1.01442e-64	0.556212	0.434	0.226	1.85476e-60	3	Socs2
1.43987e-64	0.342189	0.968	0.932	2.63265e-60	3	Lsm5
1.80084e-64	0.356765	0.834	0.704	3.29265e-60	3	Zfp266
1.83042e-64	0.27721	0.998	0.996	3.34674e-60	3	Pcbp1
2.69338e-64	0.384958	0.587	0.392	4.92458e-60	3	Rfc5
3.83963e-64	0.328707	0.949	0.899	7.02039e-60	3	Impdh2
4.14879e-64	0.264748	0.386	0.188	7.58565e-60	3	Rbm46
4.25969e-64	0.314752	0.999	0.999	7.78842e-60	3	Hnrnpu
7.20792e-64	0.319365	0.336	0.147	1.3179e-59	3	Chst2
1.08451e-63	0.345843	0.986	0.961	1.98291e-59	3	Supt16
1.10846e-63	0.311109	0.972	0.923	2.02671e-59	3	Ptbp1
1.79067e-63	0.552577	0.561	0.377	3.27407e-59	3	Hist1h4d
2.1528e-63	0.349279	0.75	0.646	3.93618e-59	3	Nip7
5.51371e-63	0.302094	0.976	0.938	1.00813e-58	3	Ewsr1
7.19362e-63	0.361091	0.465	0.263	1.31528e-58	3	Timeless
1.05825e-62	0.251946	0.25	0.086	1.93491e-58	3	Heph
1.39898e-62	0.347786	0.781	0.666	2.55789e-58	3	Naa10
2.52978e-62	0.747002	0.761	0.58	4.62544e-58	3	Hist1h1b
6.98862e-62	0.343544	0.569	0.375	1.2778e-57	3	Thop1
4.80561e-61	0.338439	0.973	0.961	8.78657e-57	3	Adh5
5.38429e-61	0.452357	0.639	0.449	9.84464e-57	3	Dtl
5.59154e-61	0.355713	0.497	0.304	1.02236e-56	3	Tma16
6.22912e-61	0.339122	0.533	0.339	1.13893e-56	3	Nob1
6.58605e-61	0.297569	0.368	0.184	1.20419e-56	3	Prps1
1.0483e-60	0.35706	0.638	0.454	1.91671e-56	3	Jam3
1.1758e-60	0.332399	0.78	0.678	2.14984e-56	3	Mrps5
1.29922e-60	0.28704	0.368	0.176	2.37548e-56	3	Rnf144a
1.57346e-60	0.4788	0.68	0.516	2.87692e-56	3	Hells
2.06032e-60	0.373064	0.45	0.249	3.7671e-56	3	Rad51
2.4684e-60	0.254713	0.999	0.992	4.51323e-56	3	Sfr1
2.68619e-60	0.372343	0.774	0.63	4.91143e-56	3	Rfc4
2.89895e-60	0.363445	0.818	0.682	5.30044e-56	3	Rfc2
3.25671e-60	0.260269	0.25	0.09	5.95458e-56	3	Ank3
3.33056e-60	0.355581	0.504	0.296	6.0896e-56	3	Trip13
3.83689e-60	0.342279	0.358	0.17	7.01536e-56	3	St8sia2
5.57722e-60	0.297404	0.266	0.103	1.01974e-55	3	Lama4
6.2943e-60	0.337627	0.715	0.609	1.15085e-55	3	Ruvbl2
7.47556e-60	0.260036	0.289	0.122	1.36683e-55	3	Nle1
1.88837e-59	0.311272	0.988	0.957	3.45269e-55	3	Cbx5
1.91474e-59	0.304844	0.986	0.952	3.50092e-55	3	Lsm6
2.42594e-59	0.351036	0.43	0.239	4.43558e-55	3	Exosc2
2.53421e-59	0.347278	0.785	0.64	4.63354e-55	3	Tspan6
2.70653e-59	0.329686	0.906	0.817	4.94862e-55	3	Hnrnph3
3.32339e-59	0.389055	0.857	0.757	6.07649e-55	3	Slbp
4.56593e-59	0.352305	0.714	0.584	8.34836e-55	3	Luc7l
5.75151e-59	0.355084	0.826	0.731	1.05161e-54	3	Dnajc2
2.55324e-58	0.310729	0.918	0.846	4.66834e-54	3	Utp3
5.95316e-58	0.267645	0.316	0.143	1.08848e-53	3	Chn1
7.77725e-58	0.347339	0.784	0.645	1.42199e-53	3	Mtf2
1.03183e-57	0.345707	0.86	0.763	1.8866e-53	3	Pdia4
1.03427e-57	0.432476	0.583	0.374	1.89105e-53	3	Clspn
1.3486e-57	0.364434	0.611	0.425	2.46579e-53	3	Cdc25a
1.86776e-57	0.313293	0.446	0.253	3.41501e-53	3	Ppif
1.94365e-57	0.308752	0.496	0.285	3.55377e-53	3	Ddr2
2.14218e-57	0.317196	0.432	0.257	3.91677e-53	3	Rrp9
2.58895e-57	0.297086	0.98	0.924	4.73364e-53	3	Tmpo
2.6693e-57	0.346737	0.577	0.406	4.88055e-53	3	Aimp2
2.67342e-57	0.293123	0.383	0.203	4.88808e-53	3	Nif3l1
3.16962e-57	0.309002	0.844	0.781	5.79534e-53	3	Prpf19
3.25154e-57	0.302921	0.313	0.147	5.94511e-53	3	Prr5l
3.79424e-57	0.358882	0.627	0.464	6.93738e-53	3	Tfdp1
4.43476e-57	0.350838	0.844	0.714	8.10852e-53	3	Dnajc9
4.73228e-57	0.386783	0.814	0.661	8.65251e-53	3	Tyms
4.75125e-57	0.446179	0.717	0.57	8.68718e-53	3	Ptprd
5.0588e-57	0.27716	0.358	0.178	9.24951e-53	3	Wdr73
5.0716e-57	0.456206	0.816	0.657	9.27292e-53	3	Cnn2
6.17254e-57	0.257072	0.257	0.099	1.12859e-52	3	Hist1h2bj
1.20294e-56	0.311533	0.871	0.816	2.19946e-52	3	Ube2v2
1.37821e-56	0.322429	0.559	0.364	2.51992e-52	3	Cand2
1.40671e-56	0.336888	0.851	0.733	2.57204e-52	3	Smo
3.02444e-56	0.436211	0.485	0.302	5.52989e-52	3	Mef2c
3.59633e-56	0.318769	0.933	0.877	6.57552e-52	3	Nudcd2
4.17561e-56	0.288045	0.972	0.944	7.63469e-52	3	Psmb7
5.70584e-56	0.327123	0.455	0.27	1.04326e-51	3	Ppat
1.31556e-55	0.294326	0.395	0.209	2.40537e-51	3	Lmnb2
1.35978e-55	0.297825	0.436	0.25	2.48623e-51	3	Pgm1
1.52016e-55	0.300466	0.992	0.985	2.77947e-51	3	Phb2
1.9533e-55	0.32365	0.581	0.427	3.57141e-51	3	Mrps22
2.05965e-55	0.3361	0.717	0.584	3.76587e-51	3	Tgs1
2.20628e-55	0.333275	0.87	0.793	4.03396e-51	3	Smchd1
3.05542e-55	0.258193	0.993	0.979	5.58653e-51	3	Rnf7
3.07857e-55	0.428515	0.41	0.219	5.62886e-51	3	Hist1h1a
3.08112e-55	0.295962	0.946	0.87	5.63353e-51	3	Hdac2
3.66702e-55	0.261088	0.998	0.997	6.70479e-51	3	Cct2
4.6991e-55	0.335917	0.839	0.74	8.59183e-51	3	Sfxn1
6.60437e-55	0.286629	0.363	0.188	1.20754e-50	3	4632415L05Rik
9.3069e-55	0.285242	0.325	0.162	1.70167e-50	3	Cacna1a
9.63165e-55	0.361507	0.329	0.151	1.76105e-50	3	Dcx
1.35492e-54	0.556441	0.997	0.996	2.47733e-50	3	Cald1
1.95607e-54	0.286687	0.355	0.174	3.57648e-50	3	Sept3
2.03404e-54	0.337686	0.591	0.422	3.71903e-50	3	Eef1e1
2.12777e-54	0.343398	0.777	0.647	3.89041e-50	3	Ppih
2.37688e-54	0.307784	0.927	0.856	4.3459e-50	3	Tia1
3.82547e-54	0.335454	0.593	0.436	6.9945e-50	3	Atad3a
4.32973e-54	0.305424	0.83	0.737	7.91648e-50	3	Rtcb
6.50758e-54	0.318009	0.594	0.387	1.18985e-49	3	Agpat4
9.29471e-54	0.313108	0.935	0.881	1.69944e-49	3	Eif2s1
1.08238e-53	0.310379	0.874	0.801	1.97902e-49	3	Sf3a3
2.91651e-53	0.354432	0.534	0.355	5.33254e-49	3	E2f3
2.97085e-53	0.329205	0.563	0.38	5.4319e-49	3	Utp14a
2.99309e-53	0.320307	0.67	0.581	5.47257e-49	3	Timm8a1
3.03159e-53	0.286176	0.385	0.206	5.54295e-49	3	Pcgf6
4.34204e-53	0.296425	0.95	0.887	7.93899e-49	3	Ddx46
5.92078e-53	0.321373	0.643	0.512	1.08255e-48	3	Pop4
7.24232e-53	0.45323	0.503	0.318	1.32419e-48	3	Fbxo5
7.61537e-53	0.318925	0.538	0.364	1.39239e-48	3	Wdr77
8.96901e-53	0.34804	0.704	0.555	1.63989e-48	3	Gli3
9.53955e-53	0.296113	0.441	0.259	1.74421e-48	3	Klhdc4
1.19349e-52	0.266718	0.494	0.297	2.18217e-48	3	Ifitm1
1.37589e-52	0.290336	0.884	0.719	2.51568e-48	3	Birc5
2.62269e-52	0.285839	0.391	0.204	4.79533e-48	3	Exo1
4.5752e-52	0.301151	0.868	0.773	8.3653e-48	3	Cops8
4.58835e-52	0.370384	0.657	0.565	8.38933e-48	3	Ddx21
4.80876e-52	0.307711	0.736	0.623	8.79235e-48	3	Mrpl50
6.60265e-52	0.323953	0.68	0.503	1.20723e-47	3	Ptbp2
9.25867e-52	0.288473	0.427	0.247	1.69285e-47	3	Nme6
1.39615e-51	0.280418	0.296	0.134	2.55273e-47	3	Fjx1
2.47198e-51	0.292113	0.398	0.217	4.51976e-47	3	Nrm
3.18149e-51	0.323086	0.673	0.547	5.81704e-47	3	Timm9
3.33689e-51	0.322297	0.578	0.424	6.10117e-47	3	Znhit6
3.71643e-51	0.308464	0.803	0.724	6.79511e-47	3	Sssca1
4.7667e-51	0.371509	0.696	0.564	8.71543e-47	3	Hmgn5
9.65331e-51	0.330579	0.672	0.528	1.76501e-46	3	Oard1
1.7668e-50	0.312134	0.496	0.321	3.23042e-46	3	Cad
3.76656e-50	0.372313	0.578	0.402	6.88679e-46	3	Chaf1a
5.0082e-50	0.348496	0.69	0.522	9.15699e-46	3	Frmd4a
5.82758e-50	0.285474	0.904	0.831	1.06551e-45	3	Wdr83os
7.91374e-50	0.351363	0.591	0.406	1.44695e-45	3	Rpa2
7.96619e-50	0.313196	0.55	0.372	1.45654e-45	3	Asnsd1
8.36222e-50	0.281888	0.849	0.786	1.52895e-45	3	Ncbp2
8.49101e-50	0.320601	0.575	0.417	1.5525e-45	3	Thumpd1
8.70772e-50	0.314486	0.562	0.393	1.59212e-45	3	Psmg3
8.90798e-50	0.287827	1	0.997	1.62873e-45	3	Hnrnpa3
1.39329e-49	0.308338	0.682	0.509	2.54749e-45	3	Mplkip
1.83305e-49	0.355775	0.619	0.468	3.35155e-45	3	Tnfaip8
2.21059e-49	0.28731	0.915	0.837	4.04184e-45	3	Arl3
2.42995e-49	0.326258	0.739	0.606	4.44291e-45	3	Ift74
2.66556e-49	0.327582	0.64	0.481	4.87372e-45	3	Ivns1abp
4.18393e-49	0.312415	0.545	0.37	7.6499e-45	3	Sephs1
7.18068e-49	0.324738	0.925	0.864	1.31292e-44	3	Cycs
8.20294e-49	0.303513	0.888	0.831	1.49983e-44	3	Stip1
1.13412e-48	0.280611	0.995	0.973	2.07362e-44	3	Dek
1.37195e-48	0.293323	0.839	0.77	2.50848e-44	3	Cops3
1.40974e-48	0.334179	0.348	0.197	2.57757e-44	3	Cenpv
1.42011e-48	0.266437	0.348	0.178	2.59653e-44	3	Suv39h2
1.58173e-48	0.282849	0.859	0.78	2.89204e-44	3	Ppp4c
1.60256e-48	0.317512	0.583	0.428	2.93012e-44	3	Sigmar1
2.21714e-48	0.33669	0.35	0.183	4.05381e-44	3	Ddit4
2.28945e-48	0.272078	0.996	0.987	4.18603e-44	3	Cct7
2.70483e-48	0.283329	0.417	0.248	4.94551e-44	3	Lpcat1
2.86169e-48	0.251607	0.99	0.974	5.23231e-44	3	Snrnp70
3.65225e-48	0.271024	0.273	0.121	6.67777e-44	3	Mycn
5.9974e-48	0.606318	0.532	0.385	1.09656e-43	3	Hist1h2ae
6.29004e-48	0.310627	0.698	0.553	1.15007e-43	3	Rpp25l
1.2866e-47	0.261634	0.981	0.956	2.35242e-43	3	Psmc6
1.36471e-47	0.266379	0.923	0.886	2.49523e-43	3	Mrpl11
1.57046e-47	0.363635	0.778	0.658	2.87143e-43	3	Usp1
1.83294e-47	0.361845	0.732	0.579	3.35135e-43	3	Mcm6
2.32826e-47	0.254881	0.332	0.168	4.25699e-43	3	Peg12
2.83392e-47	0.2597	0.963	0.936	5.18154e-43	3	Eif3g
3.51787e-47	0.326907	0.691	0.528	6.43208e-43	3	N4bp2
3.88882e-47	0.27889	0.4	0.234	7.11031e-43	3	Prmt3
4.55033e-47	0.261028	0.35	0.185	8.31982e-43	3	Mnd1
5.02004e-47	0.273941	0.308	0.16	9.17864e-43	3	Mtss1l
5.03792e-47	0.299862	0.904	0.847	9.21133e-43	3	Tomm40
5.16091e-47	0.273459	0.395	0.234	9.43621e-43	3	Poglut1
5.64869e-47	0.279033	0.328	0.164	1.03281e-42	3	Mcm10
7.03319e-47	0.284216	0.809	0.726	1.28595e-42	3	Vps72
7.15488e-47	0.275845	0.405	0.25	1.3082e-42	3	Bop1
7.86704e-47	0.255504	0.334	0.179	1.43841e-42	3	Ldlrad3
1.08477e-46	0.318839	0.627	0.447	1.9834e-42	3	Arhgef25
1.49264e-46	0.306841	0.957	0.916	2.72914e-42	3	Mat2a
1.65755e-46	0.311304	0.569	0.433	3.03066e-42	3	Mum1
2.81888e-46	0.291797	0.887	0.827	5.15404e-42	3	Esf1
3.10854e-46	0.265311	0.413	0.245	5.68366e-42	3	Elp6
3.91514e-46	0.309197	0.654	0.496	7.15844e-42	3	Acads
8.22824e-46	0.294436	0.916	0.844	1.50445e-41	3	Rfc1
9.74134e-46	0.301201	0.685	0.568	1.78111e-41	3	Twistnb
1.03142e-45	0.263321	0.29	0.142	1.88584e-41	3	Gas2
1.14652e-45	0.347102	0.73	0.565	2.09629e-41	3	Lig1
1.37387e-45	0.278817	0.912	0.845	2.51199e-41	3	Sf3b3
1.58459e-45	0.308236	0.737	0.615	2.89727e-41	3	Larp7
2.12248e-45	0.269353	0.574	0.381	3.88074e-41	3	Fblim1
2.65156e-45	0.314578	0.622	0.478	4.84811e-41	3	Ftsj3
3.50389e-45	0.304431	0.635	0.501	6.40651e-41	3	Mrpl19
3.52744e-45	0.303183	0.555	0.415	6.44958e-41	3	Wdr12
3.92123e-45	0.380987	0.539	0.361	7.16958e-41	3	Tk1
4.29653e-45	0.289492	0.522	0.353	7.85578e-41	3	Elp3
4.82098e-45	0.26748	0.373	0.219	8.81468e-41	3	Inip
5.10143e-45	0.293833	0.939	0.88	9.32746e-41	3	Dhx9
5.30961e-45	0.273554	0.394	0.22	9.70809e-41	3	Ror1
5.34559e-45	0.299806	0.764	0.653	9.77388e-41	3	Fam136a
6.49087e-45	0.277967	0.447	0.287	1.18679e-40	3	Utp6
7.22142e-45	0.282124	0.468	0.308	1.32036e-40	3	Xrcc6
9.87168e-45	0.266756	0.943	0.875	1.80494e-40	3	Rnaseh2c
9.95753e-45	0.291843	0.918	0.866	1.82064e-40	3	Dbn1
1.60905e-44	0.294334	0.806	0.708	2.942e-40	3	Fam133b
1.69093e-44	0.266805	0.937	0.892	3.09169e-40	3	Snrpa
1.79842e-44	0.276272	0.987	0.962	3.28822e-40	3	Pnn
1.83193e-44	0.29053	0.854	0.756	3.34949e-40	3	Zfp326
2.07975e-44	0.307761	0.623	0.459	3.80261e-40	3	Zfp280d
2.10994e-44	0.296516	0.391	0.225	3.85782e-40	3	Tle4
2.65643e-44	0.298764	0.642	0.505	4.85702e-40	3	Ptrh2
3.03942e-44	0.293662	0.611	0.448	5.55727e-40	3	Carm1
3.18737e-44	0.254952	0.946	0.859	5.82778e-40	3	H1fx
3.58919e-44	0.394919	0.336	0.196	6.56248e-40	3	Ung
4.37675e-44	0.308204	0.521	0.379	8.00245e-40	3	Chchd4
5.00633e-44	0.292191	0.451	0.286	9.15358e-40	3	Pinx1
5.90621e-44	0.290634	0.673	0.53	1.07989e-39	3	Ppie
6.7688e-44	0.307515	0.764	0.653	1.23761e-39	3	Htatsf1
9.19176e-44	0.27395	0.299	0.156	1.68062e-39	3	Plcb1
1.06046e-43	0.292078	0.572	0.414	1.93894e-39	3	Exosc5
1.11904e-43	0.251172	0.51	0.325	2.04605e-39	3	Col26a1
1.35047e-43	0.278708	0.939	0.897	2.46921e-39	3	Top2b
1.52848e-43	0.301192	0.743	0.599	2.79467e-39	3	Nudt4
1.63856e-43	0.272188	0.928	0.884	2.99595e-39	3	Trp53
1.70978e-43	0.27187	0.51	0.337	3.12616e-39	3	Saal1
2.15663e-43	0.275371	0.963	0.92	3.94318e-39	3	Ube2e3
2.41796e-43	0.266454	0.349	0.198	4.421e-39	3	Echdc2
2.71144e-43	0.258838	0.989	0.979	4.95761e-39	3	Srrm1
3.48156e-43	0.342824	0.824	0.684	6.36568e-39	3	Col5a2
3.58312e-43	0.314776	0.436	0.261	6.55137e-39	3	Rad51ap1
3.58441e-43	0.294812	0.757	0.64	6.55373e-39	3	Exosc7
4.08512e-43	0.328864	0.782	0.632	7.46923e-39	3	Spc24
5.0274e-43	0.267461	0.417	0.25	9.1921e-39	3	Adamts10
5.39199e-43	0.253824	0.956	0.93	9.85871e-39	3	Lsm7
8.31835e-43	0.356201	0.567	0.401	1.52093e-38	3	Dhfr
9.83576e-43	0.284967	0.857	0.741	1.79837e-38	3	Eml4
1.27963e-42	0.277702	0.27	0.127	2.33967e-38	3	Cpne5
1.73467e-42	0.339046	0.298	0.15	3.17167e-38	3	Eln
1.74531e-42	0.288537	0.55	0.389	3.19112e-38	3	Spg20
2.40556e-42	0.277251	0.976	0.944	4.39833e-38	3	Tomm5
4.101e-42	0.26701	0.446	0.281	7.49827e-38	3	Gtf2h3
6.78524e-42	0.310911	0.74	0.629	1.24061e-37	3	Vgll4
7.03213e-42	0.264567	0.867	0.79	1.28576e-37	3	Phax
8.2341e-42	0.450715	0.622	0.436	1.50552e-37	3	Mylk
1.02502e-41	0.305436	0.258	0.126	1.87414e-37	3	Cdc6
1.52616e-41	0.289353	0.521	0.357	2.79042e-37	3	Scarf2
1.53725e-41	0.259959	0.943	0.901	2.81071e-37	3	Rcn2
2.25572e-41	0.268077	0.798	0.712	4.12436e-37	3	Chtop
3.51408e-41	0.264926	0.877	0.809	6.42514e-37	3	Slirp
5.19418e-41	0.271676	0.95	0.934	9.49704e-37	3	Mrpl12
5.30206e-41	0.269537	0.46	0.306	9.69428e-37	3	Ephb4
5.90246e-41	0.261049	0.9	0.845	1.07921e-36	3	Dnajc7
7.2144e-41	0.277173	0.482	0.321	1.31908e-36	3	Nup85
7.55061e-41	0.251626	0.344	0.19	1.38055e-36	3	Cenps
7.98236e-41	0.283682	0.628	0.474	1.45949e-36	3	Ctnnbl1
8.81035e-41	0.300503	0.518	0.339	1.61089e-36	3	Tnfrsf19
1.10248e-40	0.272694	0.474	0.309	2.01577e-36	3	A430005L14Rik
1.11721e-40	0.282034	0.601	0.443	2.0427e-36	3	Nelfcd
1.30166e-40	0.254576	0.969	0.942	2.37995e-36	3	Rpl36al
2.43736e-40	0.255879	0.427	0.261	4.45648e-36	3	Zfp157
3.44385e-40	0.276138	0.543	0.391	6.29674e-36	3	Farsb
3.54773e-40	0.258943	0.368	0.213	6.48667e-36	3	Dck
4.02741e-40	0.274735	0.902	0.835	7.36371e-36	3	Kpnb1
4.35856e-40	0.288577	0.626	0.463	7.96919e-36	3	Ptk7
4.69998e-40	0.282807	0.689	0.58	8.59345e-36	3	Eif1ad
6.00634e-40	0.274676	0.299	0.159	1.0982e-35	3	Gm15261
6.55107e-40	0.278531	0.593	0.439	1.1978e-35	3	Tufm
7.11753e-40	0.275014	0.658	0.534	1.30137e-35	3	Eftud2
7.88337e-40	0.294419	0.65	0.532	1.4414e-35	3	Rrp15
9.84285e-40	0.317904	0.741	0.637	1.79967e-35	3	Ssbp2
1.16751e-39	0.275686	0.575	0.43	2.13467e-35	3	Imp4
1.29809e-39	0.297793	0.669	0.532	2.37343e-35	3	Samd1
1.74141e-39	0.263339	0.523	0.375	3.184e-35	3	Taf12
3.20623e-39	0.270006	0.817	0.748	5.86228e-35	3	Snx5
3.31885e-39	0.26169	0.702	0.59	6.06819e-35	3	Bud23
4.05528e-39	0.297212	0.382	0.225	7.41467e-35	3	Slc1a3
4.1434e-39	0.27986	0.802	0.72	7.57579e-35	3	Ehmt1
4.87291e-39	0.277821	0.475	0.322	8.90964e-35	3	Casd1
7.13085e-39	0.290694	0.481	0.33	1.3038e-34	3	Hunk
8.88762e-39	0.28705	0.632	0.485	1.62501e-34	3	2410002F23Rik
1.00032e-38	0.286121	0.581	0.432	1.82899e-34	3	Pold2
1.11217e-38	0.275371	0.677	0.546	2.03349e-34	3	Ciapin1
2.01462e-38	0.253944	0.469	0.312	3.68353e-34	3	Ccdc115
5.27151e-38	0.269293	0.73	0.572	9.63842e-34	3	Hoxb3
7.1413e-38	0.300848	0.313	0.168	1.30571e-33	3	Hist1h1d
7.3498e-38	0.274133	0.64	0.519	1.34384e-33	3	Myg1
7.43053e-38	0.269976	0.84	0.767	1.3586e-33	3	Srpk1
8.3923e-38	0.280035	0.707	0.609	1.53445e-33	3	Mfge8
1.03779e-37	0.287439	0.649	0.518	1.89749e-33	3	Epb41l4aos
1.04245e-37	0.256798	0.824	0.753	1.90602e-33	3	Znrd1
1.08038e-37	0.287771	0.648	0.524	1.97536e-33	3	Nxt1
1.16131e-37	0.277911	0.664	0.541	2.12334e-33	3	Cse1l
1.21552e-37	0.27175	0.822	0.736	2.22245e-33	3	Exosc8
1.35769e-37	0.289121	0.586	0.42	2.4824e-33	3	Cenpm
1.49071e-37	0.256873	0.493	0.341	2.72561e-33	3	Tpgs2
1.50304e-37	0.266316	0.538	0.384	2.74816e-33	3	Dhx8
1.70659e-37	0.273485	0.622	0.478	3.12034e-33	3	Chtf8
1.87421e-37	0.276894	0.802	0.73	3.4268e-33	3	Ipo5
3.27421e-37	0.468178	0.878	0.882	5.98657e-33	3	Zfhx3
4.09561e-37	0.263456	0.884	0.821	7.48841e-33	3	Tardbp
6.73766e-37	0.317078	0.379	0.232	1.23191e-32	3	Lox
8.51117e-37	0.284051	0.603	0.448	1.55618e-32	3	Mageh1
8.87959e-37	0.275889	0.606	0.461	1.62354e-32	3	Rhno1
9.40406e-37	0.273175	0.554	0.395	1.71944e-32	3	Prpf4
9.9054e-37	0.269283	0.577	0.435	1.8111e-32	3	Sdhaf1
9.96147e-37	0.25754	0.41	0.253	1.82136e-32	3	Aen
1.29679e-36	0.266838	0.567	0.444	2.37106e-32	3	Smyd2
2.18035e-36	0.271208	0.794	0.692	3.98655e-32	3	Tax1bp3
2.63466e-36	0.265866	0.807	0.739	4.81722e-32	3	Ppm1g
2.64537e-36	0.392874	0.456	0.316	4.83679e-32	3	Rflnb
2.70212e-36	0.263935	0.367	0.22	4.94056e-32	3	Cdc45
2.98733e-36	0.257941	0.508	0.354	5.46204e-32	3	Prmt7
4.37877e-36	0.254063	0.485	0.346	8.00614e-32	3	Exosc9
4.45988e-36	0.270716	0.669	0.557	8.15444e-32	3	Eif2s3x
5.52445e-36	0.394434	0.65	0.536	1.01009e-31	3	Sulf2
5.97636e-36	0.256076	0.459	0.304	1.09272e-31	3	Elk3
6.09916e-36	0.257661	0.724	0.625	1.11517e-31	3	Kars
6.69236e-36	0.261502	0.528	0.371	1.22363e-31	3	Pck2
7.43714e-36	0.283154	0.82	0.717	1.35981e-31	3	Tipin
8.0895e-36	0.253328	0.466	0.327	1.47908e-31	3	Kti12
8.14936e-36	0.261699	0.549	0.391	1.49003e-31	3	Mthfd2l
8.23052e-36	0.324687	0.372	0.225	1.50487e-31	3	Hist2h2ac
9.52751e-36	0.253888	0.839	0.749	1.74201e-31	3	Gjc1
9.89142e-36	0.264991	0.789	0.721	1.80855e-31	3	Cebpz
1.80722e-35	0.261472	0.748	0.643	3.30433e-31	3	Nol11
1.94304e-35	0.251292	0.553	0.395	3.55266e-31	3	Eif2b1
1.97e-35	0.252598	0.46	0.318	3.60195e-31	3	E2f6
2.5148e-35	0.250717	0.485	0.336	4.59806e-31	3	Cherp
2.68351e-35	0.26899	0.473	0.326	4.90652e-31	3	Ska2
2.86589e-35	0.253656	0.464	0.305	5.23999e-31	3	Srf
4.33359e-35	0.274293	0.421	0.265	7.92353e-31	3	Nuf2
5.15118e-35	0.268331	0.688	0.569	9.41841e-31	3	Prpsap1
5.29906e-35	0.258604	0.633	0.536	9.6888e-31	3	Tsen15
1.5332e-34	0.271388	0.443	0.288	2.8033e-30	3	Atad5
1.91259e-34	0.257038	0.558	0.415	3.49699e-30	3	Nelfa
2.03565e-34	0.277152	0.572	0.423	3.72198e-30	3	Zfp322a
2.61508e-34	0.273336	0.64	0.48	4.78141e-30	3	Elovl6
2.68291e-34	0.284603	0.823	0.725	4.90543e-30	3	Orc6
2.80533e-34	0.252366	0.48	0.33	5.12926e-30	3	Fam69b
4.16955e-34	0.26055	0.488	0.332	7.6236e-30	3	Ncapd3
4.8314e-34	0.250748	0.564	0.398	8.83373e-30	3	Cdk6
4.99598e-34	0.250516	0.888	0.83	9.13466e-30	3	Ddx1
7.55149e-34	0.260507	0.633	0.494	1.38071e-29	3	Fbxo22
7.99551e-34	0.252414	0.749	0.676	1.4619e-29	3	Ccdc124
9.49793e-34	0.272437	0.931	0.908	1.7366e-29	3	Ybx3
1.00856e-33	0.272223	0.567	0.417	1.84405e-29	3	Ctps
1.27008e-33	0.293822	0.514	0.373	2.32222e-29	3	Terf1
1.65403e-33	0.264199	0.531	0.38	3.02423e-29	3	Nup37
1.68454e-33	0.255661	0.44	0.287	3.08001e-29	3	Blm
1.72048e-33	0.26178	0.716	0.626	3.14573e-29	3	Zc3h18
2.34901e-33	0.264023	0.648	0.522	4.29492e-29	3	Srek1ip1
3.91684e-33	0.261866	0.673	0.538	7.16154e-29	3	Nfyb
9.22322e-33	0.306713	0.784	0.694	1.68637e-28	3	Adgrl2
1.28947e-32	0.295514	0.65	0.525	2.35766e-28	3	Yae1d1
1.36958e-32	0.26075	0.557	0.418	2.50415e-28	3	Phf6
1.88895e-32	0.288574	0.775	0.629	3.45376e-28	3	Cenpa
2.32167e-32	0.275989	0.685	0.551	4.24495e-28	3	Gins2
3.53859e-32	0.283916	0.456	0.321	6.46996e-28	3	Baz1a
4.79539e-32	0.276662	0.545	0.397	8.76789e-28	3	Cenpk
5.21719e-32	0.329966	0.71	0.561	9.53911e-28	3	Cdca8
6.50986e-32	0.273009	0.258	0.134	1.19026e-27	3	Epha5
6.60282e-32	0.252902	0.773	0.686	1.20726e-27	3	Xpo1
9.61773e-32	0.254074	0.719	0.628	1.75851e-27	3	Dicer1
1.3499e-31	0.279185	0.618	0.478	2.46816e-27	3	Mcm2
1.36174e-31	0.257342	0.566	0.423	2.48981e-27	3	Asph
3.31479e-31	0.254162	0.789	0.683	6.06075e-27	3	Ssbp4
3.84454e-31	0.286142	0.971	0.954	7.02935e-27	3	Slc25a5
4.66699e-31	0.255625	0.659	0.534	8.53313e-27	3	Pspc1
5.51366e-31	0.252736	0.618	0.492	1.00812e-26	3	Ccdc174
9.04708e-31	0.291643	0.5	0.451	1.65417e-26	3	Sema3a
1.05473e-30	0.31249	0.602	0.487	1.92846e-26	3	Trim59
1.09422e-30	0.289343	0.475	0.321	2.00068e-26	3	Pimreg
1.33114e-30	0.267832	0.537	0.408	2.43385e-26	3	Phactr2
2.10073e-29	0.254028	0.655	0.536	3.84097e-25	3	Pmf1
2.21794e-29	0.257355	0.557	0.434	4.05527e-25	3	Cd3eap
1.53412e-28	0.265537	0.574	0.436	2.80499e-24	3	Prim1
2.5987e-28	0.265164	0.451	0.317	4.75146e-24	3	Bora
5.23849e-28	0.293638	0.71	0.587	9.57806e-24	3	Bex2
9.52233e-26	0.252219	0.761	0.659	1.74106e-21	3	Dnmt1
1.21274e-25	0.269881	0.27	0.171	2.21737e-21	3	Sema5a
3.24421e-25	0.264031	0.746	0.632	5.93172e-21	3	Cd24a
5.89838e-25	0.271342	0.43	0.304	1.07846e-20	3	Hist1h1c
6.55374e-25	0.251147	0.269	0.154	1.19829e-20	3	Carmn
9.76283e-25	0.254867	0.411	0.277	1.78504e-20	3	Kif2c
3.13382e-23	0.260571	0.353	0.229	5.72988e-19	3	Hist1h2bc
1.32978e-22	0.250091	0.466	0.333	2.43137e-18	3	Aurkb
2.21392e-22	0.257073	0.994	0.989	4.04794e-18	3	Pbx1
6.01983e-22	0.369979	0.252	0.189	1.10067e-17	3	Nrp2
2.04593e-20	0.252745	0.359	0.271	3.74079e-16	3	Arhgap6
2.70164e-20	0.414866	0.279	0.267	4.93968e-16	3	Sox9
6.04296e-20	0.266027	0.732	0.646	1.10489e-15	3	Atad2
4.86626e-17	0.808254	0.477	0.417	8.89747e-13	3	Myl9
2.80276e-15	0.618036	0.502	0.409	5.12457e-11	3	Tmem158
4.44237e-14	0.253768	0.36	0.275	8.12244e-10	3	Aurka
4.5995e-12	0.325299	0.617	0.539	8.40972e-08	3	Mpped2
1.14562e-06	0.498777	0.849	0.821	0.0209465	3	Col1a1
0	2.42501	0.933	0.42	0	5	Klf6
0	2.28824	0.99	0.791	0	5	Jun
0	1.64688	0.878	0.355	0	5	Lmna
0	1.5764	0.972	0.87	0	5	Igfbp4
0	1.55299	1	0.985	0	5	Tmsb4x
0	1.4355	1	0.987	0	5	Col3a1
0	1.37069	0.981	0.844	0	5	Plagl1
0	1.36852	0.99	0.937	0	5	H19
0	1.28567	0.999	0.985	0	5	Jund
0	1.28565	0.979	0.464	0	5	GFP
0	1.28463	0.661	0.231	0	5	Klf4
0	1.25922	0.966	0.75	0	5	Bambi
0	1.23891	0.473	0.032	0	5	Atf3
0	1.18652	0.999	0.984	0	5	Aldoa
0	1.06252	0.999	0.964	0	5	Tuba1a
0	0.988474	0.996	0.951	0	5	Nnat
0	0.843259	0.999	0.992	0	5	Tpi1
0	0.841038	1	0.999	0	5	Ubc
0	0.809036	0.398	0.017	0	5	Mab21l2
0	0.798661	1	0.994	0	5	Cd63
0	0.608304	0.307	0.002	0	5	Alx3
0	1.52877	0.991	0.904	0	5	Ptn
0	0.900608	0.914	0.712	2.04215e-306	5	Mbnl2
1.95236e-302	0.627969	0.313	0.005	3.5697e-298	5	En1
7.22861e-294	1.3839	0.809	0.508	1.32168e-289	5	Map1b
7.907e-294	0.854307	0.962	0.793	1.44572e-289	5	Pnrc1
1.99128e-293	1.09678	0.968	0.75	3.64085e-289	5	Vcan
3.50627e-291	1.11187	0.77	0.372	6.41087e-287	5	Ahnak
7.95943e-290	1.23226	0.971	0.934	1.4553e-285	5	Dlk1
1.39456e-287	1.21738	0.702	0.272	2.54981e-283	5	Twist1
1.52839e-275	0.764284	0.991	0.903	2.79451e-271	5	Slc38a2
2.96437e-274	0.992595	0.815	0.476	5.42005e-270	5	Rhob
2.12786e-272	0.896739	0.958	0.773	3.89057e-268	5	Cyp51
5.97797e-269	1.29935	0.834	0.493	1.09301e-264	5	Fosb
9.24479e-266	0.929013	0.683	0.302	1.69032e-261	5	Adamts9
6.92625e-262	0.726792	0.98	0.905	1.2664e-257	5	Rbbp6
1.2678e-259	0.563377	1	1	2.31805e-255	5	Ftl1
1.18291e-253	0.478905	1	1	2.16284e-249	5	Actg1
4.66082e-245	0.822033	0.843	0.604	8.52183e-241	5	Irf2bp2
2.07993e-244	0.643645	0.394	0.055	3.80295e-240	5	Maff
3.10324e-243	0.792218	0.518	0.142	5.67397e-239	5	Fosl2
1.74174e-241	0.752917	0.52	0.119	3.18459e-237	5	Hand2
1.05285e-239	0.629928	0.318	0.024	1.92503e-235	5	Dusp8
1.81902e-230	1.22048	0.816	0.476	3.3259e-226	5	Sfrp2
7.44852e-230	0.412186	1	1	1.36189e-225	5	Gnas
9.66006e-225	0.813014	0.997	0.976	1.76625e-220	5	Vim
1.24505e-223	1.17183	0.786	0.45	2.27646e-219	5	Fos
3.10182e-218	0.882372	0.851	0.467	5.67137e-214	5	Peg10
9.29768e-217	0.792163	0.785	0.485	1.69999e-212	5	Skil
2.69067e-214	0.900593	0.743	0.4	4.91962e-210	5	Zdbf2
1.53354e-213	0.819182	0.983	0.938	2.80392e-209	5	Pgk1
4.84395e-211	0.632165	0.999	0.977	8.85667e-207	5	Scd2
2.08187e-208	0.87246	0.34	0.045	3.80649e-204	5	Dkk2
1.05738e-207	0.939781	0.996	0.986	1.93332e-203	5	Kcnq1ot1
1.93142e-207	0.632712	0.981	0.911	3.5314e-203	5	Mcl1
1.2717e-205	1.47828	0.502	0.17	2.32518e-201	5	Lum
1.49337e-203	0.360199	1	1	2.73048e-199	5	Eif1
3.18966e-203	0.729099	0.707	0.427	5.83197e-199	5	Bach1
5.74145e-201	0.687479	0.907	0.723	1.04977e-196	5	Ccnl1
6.43998e-201	0.980279	0.63	0.297	1.17749e-196	5	Dnm3os
2.35789e-197	0.567511	1	1	4.31117e-193	5	Tubb5
5.86641e-197	0.776152	0.669	0.352	1.07261e-192	5	Slc6a6
2.80743e-195	0.717321	0.803	0.553	5.1331e-191	5	Ppp1r10
3.52461e-194	0.777031	0.387	0.076	6.4444e-190	5	Neat1
1.22735e-192	0.622597	0.397	0.093	2.24409e-188	5	Csrnp1
4.21614e-191	0.700688	0.994	0.966	7.70879e-187	5	Fstl1
1.78089e-190	0.619222	0.953	0.809	3.25618e-186	5	Atf4
4.74608e-190	0.765273	0.726	0.4	8.67774e-186	5	Ldlr
2.99373e-186	0.892875	0.955	0.787	5.47374e-182	5	Apoe
3.54784e-186	0.771791	0.843	0.691	6.48688e-182	5	Enah
4.01466e-181	0.838635	0.891	0.677	7.3404e-177	5	Anxa2
1.89198e-179	0.755128	0.751	0.466	3.4593e-175	5	Insig1
1.70477e-177	0.823743	0.688	0.419	3.11699e-173	5	Zfhx4
1.96864e-177	0.606734	0.996	0.987	3.59946e-173	5	Rrbp1
1.02273e-175	0.456138	0.28	0.03	1.86995e-171	5	Hoxc6
2.58316e-171	0.48863	1	0.992	4.72305e-167	5	Npc2
2.68768e-171	0.689361	0.957	0.807	4.91416e-167	5	Fdps
9.23409e-171	0.757736	0.392	0.09	1.68836e-166	5	Gdf10
5.9233e-169	0.624316	0.61	0.305	1.08302e-164	5	Erf
1.01735e-166	0.501387	0.284	0.037	1.86012e-162	5	Nr4a1
7.98318e-165	0.627128	0.785	0.554	1.45965e-160	5	Mafg
1.58298e-164	0.617083	0.384	0.091	2.89432e-160	5	Gem
1.72357e-163	0.720464	0.989	0.946	3.15137e-159	5	Ldha
2.45314e-163	0.676399	0.988	0.906	4.48531e-159	5	Gm47283
1.47898e-162	0.52936	0.334	0.061	2.70417e-158	5	Has2
2.20005e-159	0.447855	1	1	4.02256e-155	5	Txn1
2.47334e-158	0.6104	0.875	0.699	4.52225e-154	5	Spag9
5.9097e-157	0.456774	1	1	1.08053e-152	5	Mif
9.41457e-155	0.654202	0.593	0.276	1.72136e-150	5	Scd1
2.92355e-154	0.721581	0.319	0.067	5.34542e-150	5	Postn
2.70513e-153	0.645834	0.795	0.548	4.94605e-149	5	Airn
3.20327e-153	0.70643	0.639	0.325	5.85687e-149	5	Stat3
3.7924e-150	0.561115	0.982	0.928	6.93402e-146	5	Arid4b
5.86209e-148	0.606816	0.54	0.22	1.07183e-143	5	Unc5b
6.04765e-148	0.607472	0.304	0.067	1.10575e-143	5	Lrrn1
1.51072e-147	0.497617	0.998	0.972	2.76221e-143	5	Dstn
3.95561e-147	0.629672	0.964	0.866	7.23243e-143	5	Higd1a
3.85712e-144	0.652329	0.921	0.761	7.05237e-140	5	Emp3
6.18301e-144	0.765054	0.624	0.389	1.1305e-139	5	Myrf
1.52414e-143	0.482272	0.293	0.057	2.78674e-139	5	Gm26532
5.07244e-143	0.653698	0.874	0.707	9.27445e-139	5	Smad7
8.93581e-143	0.647195	0.385	0.113	1.63382e-138	5	Tbx3os1
1.62265e-141	0.418004	0.282	0.048	2.96685e-137	5	5033428I22Rik
5.70908e-140	0.575108	0.923	0.797	1.04385e-135	5	Mex3a
2.47713e-139	0.591102	0.508	0.232	4.52918e-135	5	P4ha2
3.39397e-138	0.742297	0.676	0.391	6.20553e-134	5	Adamts1
8.0257e-137	0.753857	0.473	0.164	1.46742e-132	5	Tnfrsf12a
9.66201e-137	0.586268	0.905	0.69	1.7666e-132	5	Btg1
5.71647e-136	0.634641	0.859	0.71	1.0452e-131	5	Timp2
4.58416e-135	0.394637	0.999	0.995	8.38168e-131	5	Gm10076
1.68926e-134	0.689204	0.937	0.813	3.08864e-130	5	Sfrp1
4.26408e-134	0.580712	0.621	0.353	7.79645e-130	5	Zbtb7a
2.56024e-133	0.5578	0.643	0.366	4.68114e-129	5	Mex3d
1.47933e-132	0.573213	0.683	0.451	2.70482e-128	5	Ugdh
5.70453e-132	0.813182	0.322	0.089	1.04302e-127	5	Enpp2
2.50985e-129	0.585116	0.507	0.248	4.58901e-125	5	Ppp1r15a
2.61879e-129	0.712467	0.681	0.42	4.78819e-125	5	Gja1
1.53555e-128	0.613515	0.977	0.886	2.80759e-124	5	Hmgcs1
1.16907e-125	0.49335	1	0.995	2.13753e-121	5	Marcks
6.47711e-125	0.537413	0.812	0.625	1.18427e-120	5	Srebf2
8.53113e-125	0.57012	0.91	0.774	1.55983e-120	5	Acat2
2.05836e-123	0.592948	0.623	0.369	3.7635e-119	5	Kdelr3
7.00387e-123	0.542257	0.839	0.672	1.28059e-118	5	Midn
1.25372e-122	0.528652	0.773	0.581	2.29231e-118	5	Map7d1
3.52625e-122	0.585458	0.883	0.704	6.4474e-118	5	Fn1
3.73793e-122	0.653822	0.554	0.309	6.83442e-118	5	Serpinf1
1.60731e-121	0.524112	0.537	0.255	2.93881e-117	5	Gm21887
1.02948e-120	0.473611	0.944	0.757	1.88231e-116	5	Lamp2
4.09605e-119	0.456282	0.992	0.963	7.48921e-115	5	Rtn4
4.80072e-119	0.624143	0.472	0.2	8.77764e-115	5	Pcdh7
5.62909e-119	0.486428	0.96	0.879	1.02922e-114	5	Zfand5
2.17293e-118	0.522333	0.629	0.386	3.97298e-114	5	Rassf1
5.51159e-118	0.428329	0.994	0.979	1.00774e-113	5	Selenok
2.15384e-116	0.308955	1	1	3.93808e-112	5	H3f3b
5.4955e-116	0.464081	0.976	0.886	1.0048e-111	5	Map1lc3a
6.68056e-116	0.291373	1	1	1.22147e-111	5	mt-Nd3
2.37271e-115	0.46632	0.985	0.955	4.33827e-111	5	Nktr
3.71845e-115	0.582081	0.445	0.253	6.79882e-111	5	Lrch2
4.32753e-115	0.452396	0.986	0.958	7.91246e-111	5	Cnn3
2.81728e-114	0.542498	0.768	0.583	5.15111e-110	5	Pmvk
4.08558e-114	0.562624	0.614	0.397	7.47008e-110	5	Dnajb4
2.2123e-113	0.496934	0.521	0.256	4.04497e-109	5	Sertad1
5.6484e-113	0.457588	0.273	0.063	1.03275e-108	5	Sgk1
7.89541e-113	0.509463	0.948	0.749	1.4436e-108	5	Gata6
5.57867e-112	0.62115	0.845	0.695	1.02e-107	5	Hmgcr
1.90324e-110	0.504581	0.839	0.661	3.47989e-106	5	Fads1
1.99515e-110	0.570999	0.919	0.805	3.64794e-106	5	Nrep
1.1992e-109	0.310044	0.25	0.049	2.19263e-105	5	Gng3
3.47278e-109	0.397893	1	0.994	6.34962e-105	5	Bri3
7.01787e-109	0.419511	0.367	0.134	1.28315e-104	5	Dusp16
2.22464e-108	0.551884	0.65	0.409	4.06753e-104	5	Epb41l3
2.32802e-107	0.325405	1	1	4.25655e-103	5	Ddx5
2.38762e-107	0.56106	0.776	0.586	4.36553e-103	5	Pcolce
4.43314e-106	0.502462	0.795	0.595	8.10556e-102	5	Wsb1
2.48103e-105	0.518986	0.75	0.476	4.53632e-101	5	Gpc6
9.30057e-105	0.701301	0.419	0.157	1.70052e-100	5	Htra1
2.52082e-104	0.490782	0.833	0.602	4.60906e-100	5	Blvrb
7.63053e-103	0.658532	0.402	0.166	1.39517e-98	5	Klf2
1.0313e-102	0.489368	0.714	0.521	1.88564e-98	5	Crebzf
2.61204e-101	0.50548	0.635	0.392	4.77586e-97	5	Fnip1
2.71181e-101	0.478042	0.563	0.345	4.95827e-97	5	Phf13
3.59913e-101	0.553873	0.793	0.639	6.58064e-97	5	Arid5b
3.96571e-101	0.534347	0.811	0.605	7.2509e-97	5	Cotl1
4.62677e-100	0.405335	0.983	0.906	8.45959e-96	5	Aes
8.34259e-100	0.498866	0.801	0.61	1.52536e-95	5	Bin1
2.01445e-99	0.408908	0.309	0.092	3.68323e-95	5	Pcdh9
2.30848e-99	0.61353	0.351	0.146	4.22082e-95	5	Vcam1
7.1637e-99	0.308319	1	1	1.30981e-94	5	Selenow
7.53759e-99	0.3795	0.68	0.389	1.37817e-94	5	Tgfbi
1.25063e-97	0.386598	0.999	0.994	2.28665e-93	5	Clic1
1.7455e-97	0.443733	0.476	0.237	3.19147e-93	5	Mef2d
2.84663e-97	0.452997	0.459	0.193	5.20478e-93	5	Sox9
4.52832e-96	0.532957	0.724	0.495	8.27958e-92	5	Nfkbia
3.91399e-95	0.535765	0.532	0.286	7.15634e-91	5	Bnip3
1.48602e-94	0.448605	0.893	0.773	2.71704e-90	5	Atxn2
5.59389e-94	0.475576	0.626	0.414	1.02279e-89	5	Pcf11
1.55384e-93	0.512269	0.629	0.39	2.84104e-89	5	Creb3l1
3.04665e-93	0.568452	0.832	0.656	5.57049e-89	5	Pmp22
4.26015e-93	0.276713	1	1	7.78925e-89	5	Fth1
5.97494e-93	0.502976	0.581	0.348	1.09246e-88	5	Itpr1
3.86922e-92	0.401075	0.274	0.08	7.07448e-88	5	Vldlr
1.21236e-91	0.58797	0.878	0.698	2.21668e-87	5	Msmo1
1.26244e-91	0.372907	0.995	0.983	2.30824e-87	5	Tkt
1.84729e-91	0.506061	0.853	0.671	3.37759e-87	5	Sqle
2.00533e-91	0.290643	1	1	3.66655e-87	5	Clta
7.84144e-91	0.464371	0.555	0.321	1.43373e-86	5	Tob2
1.24302e-90	0.607854	0.461	0.224	2.27273e-86	5	Junb
3.71731e-90	0.49866	0.748	0.569	6.79674e-86	5	Nfat5
7.88665e-90	0.53387	0.525	0.325	1.44199e-85	5	Tln2
1.17355e-89	0.46478	0.793	0.574	2.14572e-85	5	Impact
1.57472e-89	0.434416	0.879	0.745	2.87923e-85	5	Vegfb
2.14022e-89	0.461922	0.716	0.542	3.91318e-85	5	Zfp131
1.79286e-88	0.45005	0.856	0.676	3.27807e-84	5	B2m
2.30408e-88	0.54554	0.95	0.845	4.21278e-84	5	Csrp2
2.46925e-87	0.473341	0.505	0.253	4.51478e-83	5	Fat4
4.13788e-87	0.578042	0.384	0.166	7.56569e-83	5	Runx1
3.5924e-86	0.554888	1	1	6.56834e-82	5	Malat1
4.19111e-86	0.39139	0.335	0.116	7.66303e-82	5	Id4
5.92216e-86	0.329206	0.951	0.813	1.08281e-81	5	Pkdcc
7.56546e-86	0.543324	0.734	0.649	1.38327e-81	5	Fmr1
2.32148e-85	0.589979	0.694	0.512	4.24459e-81	5	Oaf
3.68842e-85	0.479262	0.888	0.672	6.7439e-81	5	Alcam
1.57684e-84	0.421832	0.455	0.264	2.88309e-80	5	Bag3
8.69981e-84	0.460233	0.797	0.585	1.59067e-79	5	Sqstm1
1.15664e-83	0.459897	0.821	0.687	2.11479e-79	5	Kif1b
3.53953e-83	0.392384	0.816	0.695	6.47168e-79	5	Kcmf1
4.01718e-82	0.385207	0.998	0.993	7.34501e-78	5	Sfr1
5.24361e-82	0.559383	0.287	0.11	9.58742e-78	5	Ntm
8.54746e-82	0.43716	0.632	0.45	1.56282e-77	5	Gtf2ird1
2.60787e-81	0.564486	0.557	0.314	4.76823e-77	5	Dusp1
3.77387e-81	0.370051	0.995	0.971	6.90014e-77	5	Ddah2
5.74894e-81	0.406357	0.929	0.806	1.05114e-76	5	Psap
9.59051e-81	0.355072	0.99	0.981	1.75353e-76	5	Tmem256
3.25997e-80	0.281233	1	0.996	5.96053e-76	5	Gabarap
5.24082e-80	0.441673	0.534	0.325	9.58232e-76	5	Stard4
5.43729e-80	0.41687	0.283	0.125	9.94154e-76	5	Trib1
9.0321e-80	0.412175	0.565	0.368	1.65143e-75	5	Ndel1
2.39466e-79	0.488266	0.64	0.432	4.3784e-75	5	Zfp36l2
8.19533e-79	0.400134	0.436	0.225	1.49843e-74	5	Map3k2
2.67649e-78	0.670441	0.611	0.414	4.89369e-74	5	Cthrc1
2.87213e-78	0.459751	0.291	0.113	5.25139e-74	5	Kcnb2
3.23485e-78	0.658247	0.643	0.432	5.91461e-74	5	Btg2
3.3369e-78	0.351223	0.362	0.167	6.10118e-74	5	Zbtb10
4.86777e-78	0.605105	0.559	0.368	8.90024e-74	5	Nid1
4.90522e-78	0.402081	0.912	0.834	8.96871e-74	5	Tnrc6a
5.47513e-78	0.280037	0.995	0.908	1.00107e-73	5	Mfap2
6.44153e-78	0.342505	0.992	0.945	1.17777e-73	5	Itm2b
3.66923e-77	0.408089	0.607	0.412	6.70882e-73	5	Scpep1
9.28487e-77	0.427377	0.484	0.251	1.69765e-72	5	Crebrf
2.00278e-76	0.432103	0.723	0.556	3.66189e-72	5	Akap13
2.2342e-75	0.419019	0.512	0.301	4.085e-71	5	1700017B05Rik
2.34764e-75	0.351842	0.322	0.123	4.29242e-71	5	Prdm6
3.44759e-74	0.420459	0.528	0.309	6.30358e-70	5	Gse1
3.60081e-74	0.472482	0.617	0.441	6.58371e-70	5	Myadm
1.22784e-73	0.383224	0.443	0.232	2.24498e-69	5	Mrc2
2.29577e-73	0.416029	0.858	0.709	4.19759e-69	5	Aff4
3.11657e-73	0.468027	0.331	0.144	5.69834e-69	5	Slc40a1
1.06636e-72	0.367247	0.394	0.192	1.94974e-68	5	Ralgds
1.97685e-72	0.410999	0.547	0.337	3.61446e-68	5	Coq10b
5.52211e-72	0.37902	0.406	0.194	1.00966e-67	5	Grasp
7.8147e-72	0.44162	0.652	0.492	1.42884e-67	5	Tmod3
9.18343e-72	0.405518	0.787	0.58	1.6791e-67	5	Svil
1.54027e-71	0.402196	0.985	0.938	2.81623e-67	5	Eno1
2.02601e-71	0.401577	0.808	0.69	3.70437e-67	5	Gatad2b
3.45227e-71	0.382415	0.421	0.22	6.31214e-67	5	Rin2
4.44228e-71	0.427429	0.589	0.399	8.12226e-67	5	Lysmd3
9.31178e-71	0.422612	0.743	0.575	1.70256e-66	5	Dpysl2
1.35557e-70	0.343323	0.958	0.871	2.47852e-66	5	Cltc
2.45948e-70	0.407478	0.72	0.556	4.49692e-66	5	Tmem57
2.7769e-70	0.429134	0.729	0.568	5.07729e-66	5	Kdm6b
3.56205e-70	0.427219	0.775	0.647	6.51286e-66	5	Zmiz1
1.05598e-69	0.395157	0.823	0.615	1.93075e-65	5	Gsta4
2.19278e-69	0.400254	0.736	0.588	4.00929e-65	5	Nsd3
8.71654e-69	0.420266	0.834	0.727	1.59373e-64	5	Rbms3
2.70311e-68	0.386419	0.643	0.462	4.94237e-64	5	Pip5k1a
1.13398e-67	0.266835	1	1	2.07338e-63	5	Gapdh
3.91159e-67	0.439204	0.352	0.168	7.15195e-63	5	Pitx2
8.04676e-67	0.350279	0.327	0.141	1.47127e-62	5	Kif1a
8.92624e-67	0.404721	0.597	0.4	1.63207e-62	5	Gabarapl1
1.66938e-66	0.550148	0.438	0.23	3.05229e-62	5	Ier3
1.68163e-66	0.435961	0.546	0.341	3.07469e-62	5	Cd248
4.93068e-66	0.380578	0.808	0.661	9.01525e-62	5	Cmtm3
7.87762e-66	0.411957	0.642	0.426	1.44034e-61	5	Vegfa
1.1492e-65	0.422204	0.29	0.127	2.1012e-61	5	Kctd12
9.6653e-65	0.366086	0.473	0.268	1.7672e-60	5	Ddit3
1.18466e-64	0.381767	0.816	0.702	2.16603e-60	5	Nufip2
1.42206e-64	0.467672	0.387	0.193	2.60009e-60	5	Thbs1
3.06587e-64	0.299444	1	1	5.60564e-60	5	Gm42418
7.55866e-64	0.377912	0.415	0.209	1.38202e-59	5	Vat1
8.34876e-64	0.380781	0.677	0.522	1.52649e-59	5	Ttyh3
9.98598e-64	0.352356	0.427	0.247	1.82584e-59	5	Rnf19a
1.13546e-63	0.464209	0.552	0.344	2.07608e-59	5	Flrt2
2.01443e-63	0.378049	0.616	0.452	3.68319e-59	5	Shc1
2.46749e-63	0.357958	0.835	0.63	4.51155e-59	5	Unc5c
3.15083e-63	0.357976	0.994	0.987	5.76098e-59	5	Ankrd11
5.54262e-63	0.413421	0.816	0.693	1.01341e-58	5	Irf2bpl
1.1234e-62	0.375848	0.696	0.551	2.05402e-58	5	Phf23
1.2767e-62	0.357443	0.875	0.748	2.33432e-58	5	Ctsb
1.54299e-62	0.398942	0.818	0.643	2.82121e-58	5	Pfkl
2.46979e-62	0.386595	0.443	0.262	4.51576e-58	5	Ypel5
2.7236e-62	0.338855	0.436	0.242	4.97982e-58	5	Mnt
1.09532e-61	0.432813	0.849	0.699	2.00268e-57	5	Palld
1.47262e-61	0.336426	0.885	0.805	2.69253e-57	5	Rab1a
1.75233e-61	0.417809	0.628	0.445	3.20397e-57	5	Iqgap1
2.01446e-61	0.351889	0.829	0.729	3.68325e-57	5	March7
8.68739e-61	0.350519	0.947	0.885	1.5884e-56	5	Pgrmc1
1.10373e-60	0.426841	0.557	0.392	2.01806e-56	5	Slc16a3
1.19857e-60	0.375374	0.467	0.283	2.19146e-56	5	Sdk2
1.29287e-60	0.321399	0.999	0.998	2.36388e-56	5	Pkm
1.86379e-60	0.376852	0.583	0.427	3.40775e-56	5	Ints6
3.36346e-60	0.372138	0.792	0.654	6.14976e-56	5	Npepps
3.68684e-60	0.415085	0.959	0.94	6.74102e-56	5	Fam162a
5.59851e-60	0.403768	0.584	0.374	1.02363e-55	5	Tmem119
1.00977e-59	0.43658	0.449	0.292	1.84626e-55	5	Clcn3
1.41099e-59	0.348087	0.573	0.4	2.57986e-55	5	Arf6
1.68004e-59	0.408039	0.812	0.693	3.07178e-55	5	Mmp14
2.574e-59	0.36612	0.82	0.68	4.7063e-55	5	Acat1
1.16228e-58	0.282434	0.279	0.111	2.12511e-54	5	B3gnt9
1.37904e-58	0.392429	0.679	0.496	2.52144e-54	5	Itgb5
2.41595e-58	0.364767	0.628	0.5	4.41732e-54	5	Bcl10
4.39419e-58	0.409426	0.436	0.27	8.03435e-54	5	Etl4
4.62392e-58	0.354397	0.422	0.238	8.45438e-54	5	Elf1
1.03478e-57	0.333951	0.955	0.872	1.892e-53	5	Tcf4
1.90033e-57	0.43174	0.809	0.649	3.47457e-53	5	Idi1
4.04715e-57	0.339006	0.454	0.3	7.3998e-53	5	Tmem65
1.48493e-56	0.304133	0.335	0.162	2.71504e-52	5	Tmbim1
1.74073e-56	0.357525	0.55	0.4	3.18275e-52	5	Tsc22d2
1.76215e-56	0.293583	0.986	0.941	3.22192e-52	5	Rcn3
1.88002e-56	0.364589	0.605	0.447	3.43743e-52	5	Arhgef40
3.77596e-56	0.391806	0.711	0.573	6.90396e-52	5	Flnc
4.41835e-56	0.266069	0.716	0.5	8.07852e-52	5	Mpped2
9.32243e-56	0.288567	0.968	0.955	1.70451e-51	5	Ube2b
3.71596e-55	0.34397	0.801	0.694	6.79425e-51	5	Dctn4
4.12712e-55	0.281462	0.943	0.828	7.54603e-51	5	Atp6v0b
5.0478e-55	0.353545	0.347	0.175	9.2294e-51	5	Tgfbr3
8.37009e-55	0.372618	0.587	0.411	1.53039e-50	5	Ifrd1
2.89193e-54	0.283313	0.332	0.156	5.28761e-50	5	Dnm1
1.03514e-53	0.350485	0.459	0.267	1.89264e-49	5	Maml3
1.30925e-53	0.312728	0.894	0.807	2.39383e-49	5	Rap1b
1.54628e-53	0.258662	0.265	0.109	2.82721e-49	5	Siah2
2.22006e-53	0.439153	0.574	0.396	4.05915e-49	5	Ltbp1
2.67538e-53	0.372781	0.814	0.671	4.89167e-49	5	Fdft1
3.68408e-53	0.368129	0.491	0.342	6.73596e-49	5	Klf13
7.75525e-53	0.304731	0.963	0.887	1.41797e-48	5	Cstb
2.36091e-52	0.369795	0.557	0.359	4.31668e-48	5	Lpar1
2.67375e-52	0.354642	0.785	0.671	4.88868e-48	5	Topors
3.12637e-52	0.335309	0.971	0.943	5.71626e-48	5	Zcchc11
3.19161e-52	0.35587	0.802	0.699	5.83553e-48	5	Slc3a2
1.07114e-51	0.309212	0.99	0.98	1.95848e-47	5	P4hb
1.07904e-51	0.389056	0.577	0.461	1.97291e-47	5	F2r
2.22809e-51	0.320789	0.767	0.578	4.07384e-47	5	Smim14
3.17275e-51	0.363673	0.367	0.183	5.80105e-47	5	Prrx1
4.28877e-51	0.391384	0.613	0.514	7.84158e-47	5	Pls3
6.24006e-51	0.271676	0.991	0.969	1.14093e-46	5	Ppp2ca
7.68414e-51	0.341447	0.711	0.573	1.40497e-46	5	Ski
8.55447e-51	0.339383	0.788	0.649	1.5641e-46	5	Hsd17b12
1.5605e-50	0.490535	0.866	0.764	2.85322e-46	5	Cebpb
1.74484e-50	0.345964	0.514	0.333	3.19026e-46	5	Nfatc4
1.79823e-50	0.347071	0.655	0.48	3.28788e-46	5	Sgce
2.54271e-50	0.311843	0.447	0.279	4.6491e-46	5	Ppp1r15b
6.0559e-50	0.356603	0.676	0.507	1.10726e-45	5	Nfe2l2
7.44742e-50	0.354608	0.443	0.271	1.36169e-45	5	Efna5
1.38187e-49	0.332081	0.818	0.713	2.52662e-45	5	Kdm2a
1.58694e-49	0.265372	1	0.997	2.90157e-45	5	Ptms
1.94883e-49	0.348989	0.597	0.444	3.56324e-45	5	Slc25a1
2.08768e-49	0.349287	0.495	0.335	3.81712e-45	5	Col4a3bp
2.11748e-49	0.290868	0.328	0.168	3.8716e-45	5	Gpc1
3.67037e-49	0.259609	0.99	0.98	6.71091e-45	5	Gnb1
4.21105e-49	0.324913	0.535	0.366	7.69948e-45	5	Rai1
5.10518e-49	0.355885	0.51	0.357	9.33431e-45	5	Rras2
5.90846e-49	0.344889	0.534	0.381	1.0803e-44	5	Clcn5
1.60847e-48	0.438671	0.355	0.199	2.94092e-44	5	Shisa9
1.60961e-48	0.299819	0.943	0.887	2.943e-44	5	Ddx3x
2.9969e-48	0.267856	0.508	0.311	5.47953e-44	5	Uap1l1
4.41689e-48	0.276022	0.311	0.167	8.07585e-44	5	Ptpn21
4.61978e-48	0.516989	0.376	0.206	8.44681e-44	5	Mafb
6.41477e-48	0.335613	0.936	0.871	1.17288e-43	5	Add3
7.26337e-48	0.322572	0.822	0.716	1.32804e-43	5	Atxn2l
7.66383e-48	0.339373	0.456	0.297	1.40126e-43	5	Ccng2
1.11136e-47	0.269701	0.272	0.126	2.032e-43	5	Smim3
1.32358e-47	0.345388	0.796	0.677	2.42003e-43	5	Egln1
1.56236e-47	0.301518	0.796	0.699	2.85663e-43	5	Uba52
2.76733e-47	0.297224	0.388	0.226	5.05979e-43	5	Heca
3.3227e-47	0.289498	0.43	0.243	6.07522e-43	5	Rdh10
3.46422e-47	0.30979	0.53	0.376	6.33397e-43	5	Oser1
3.84496e-47	0.421124	0.388	0.227	7.03013e-43	5	Filip1l
6.8977e-47	0.346636	0.842	0.759	1.26118e-42	5	Rock2
7.75751e-47	0.31603	0.7	0.562	1.41838e-42	5	Rab5a
7.77453e-47	0.267736	0.269	0.133	1.4215e-42	5	Agbl3
1.30181e-46	0.314131	0.434	0.275	2.38023e-42	5	Tanc2
2.22875e-46	0.330794	0.787	0.652	4.07504e-42	5	Idh1
3.68813e-46	0.316221	0.371	0.227	6.74338e-42	5	Irs2
4.29951e-46	0.324822	0.576	0.45	7.86122e-42	5	Sertad2
9.92089e-46	0.355775	0.692	0.599	1.81394e-41	5	Amer1
1.379e-45	0.316606	0.573	0.441	2.52136e-41	5	Map4
1.41925e-45	0.315406	0.656	0.519	2.59497e-41	5	Sirt2
4.72023e-45	0.315837	0.868	0.762	8.63046e-41	5	Sdcbp
1.25733e-44	0.324246	0.607	0.463	2.2989e-40	5	Bcl9l
1.36715e-44	0.315962	0.519	0.374	2.4997e-40	5	Spty2d1
2.09134e-44	0.26457	0.359	0.281	3.82381e-40	5	B3glct
2.89288e-44	0.302892	0.941	0.884	5.28934e-40	5	Zwint
5.02616e-44	0.280189	0.277	0.13	9.18984e-40	5	Nqo1
8.74519e-44	0.325603	0.627	0.505	1.59897e-39	5	Zfp516
8.77409e-44	0.256325	0.279	0.132	1.60425e-39	5	Nhsl2
1.27525e-43	0.314706	0.525	0.378	2.33167e-39	5	Rc3h1
1.44851e-43	0.333506	0.559	0.376	2.64846e-39	5	Gstm1
1.52114e-43	0.261967	0.997	0.992	2.78126e-39	5	mt-Nd4l
1.53981e-43	0.360252	0.531	0.379	2.81539e-39	5	Mvd
1.89403e-43	0.26612	0.998	0.997	3.46305e-39	5	Pgam1
5.75146e-43	0.327009	0.747	0.638	1.0516e-38	5	Pgd
5.86025e-43	0.296582	0.558	0.369	1.07149e-38	5	Renbp
6.75375e-43	0.314453	0.52	0.379	1.23486e-38	5	Rictor
1.00144e-42	0.275621	0.347	0.192	1.83104e-38	5	Gulp1
1.19898e-42	0.33718	0.43	0.292	2.19221e-38	5	Tiparp
3.67087e-42	0.289884	0.939	0.865	6.71183e-38	5	Kmt2e
4.4055e-42	0.283577	0.507	0.365	8.05502e-38	5	Slc31a1
5.96238e-42	0.283078	0.256	0.151	1.09016e-37	5	Ctnnal1
1.23887e-41	0.264858	0.981	0.952	2.26516e-37	5	Tpm4
1.26364e-41	0.316098	0.52	0.382	2.31043e-37	5	Vasn
1.2675e-41	0.305163	0.467	0.316	2.3175e-37	5	Armcx4
1.35729e-41	0.263644	0.944	0.876	2.48166e-37	5	Tcf25
1.38781e-41	0.255025	0.821	0.657	2.53748e-37	5	Fscn1
2.06964e-41	0.29617	0.916	0.842	3.78413e-37	5	Txnrd1
2.63063e-41	0.25362	0.272	0.126	4.80985e-37	5	Creb5
3.3154e-41	0.319617	0.332	0.178	6.06187e-37	5	Plxna2
3.71061e-41	0.316403	0.781	0.666	6.78448e-37	5	Acly
4.00178e-41	0.31194	0.794	0.692	7.31686e-37	5	Ranbp2
4.18793e-41	0.266394	0.372	0.213	7.65721e-37	5	Itga5
4.7592e-41	0.317358	0.742	0.623	8.70172e-37	5	Msi2
4.8737e-41	0.324163	0.481	0.321	8.91108e-37	5	Nab2
5.06102e-41	0.3052	0.635	0.508	9.25357e-37	5	Nup98
5.2893e-41	0.293518	0.917	0.859	9.67095e-37	5	Ankrd17
1.93847e-40	0.310344	0.322	0.171	3.5443e-36	5	Lrrc17
1.52636e-39	0.309788	0.41	0.294	2.79079e-35	5	Utp14b
1.75019e-39	0.294887	0.558	0.417	3.20004e-35	5	Mex3c
2.06001e-39	0.287346	0.443	0.304	3.76653e-35	5	Dyrk2
2.34457e-39	0.292952	0.485	0.345	4.28681e-35	5	Arl5b
2.84279e-39	0.403648	0.793	0.701	5.19776e-35	5	Col5a2
6.06263e-39	0.258518	0.394	0.266	1.10849e-34	5	Tsc1
1.22379e-38	0.344798	0.638	0.486	2.23757e-34	5	Elovl6
1.52195e-38	0.269057	0.39	0.252	2.78274e-34	5	Furin
2.70164e-38	0.292749	0.753	0.66	4.93968e-34	5	Mbtd1
5.71215e-38	0.294862	0.785	0.712	1.04441e-33	5	Cox19
6.49506e-38	0.269092	0.908	0.846	1.18756e-33	5	Yy1
1.05125e-37	0.287658	0.607	0.434	1.92211e-33	5	Bcl2l11
1.7682e-37	0.490137	0.854	0.801	3.23297e-33	5	Smc2
2.57928e-37	0.298126	0.77	0.694	4.71596e-33	5	Baz2b
2.76396e-37	0.257528	0.956	0.928	5.05362e-33	5	Gsk3b
2.79229e-37	0.27227	0.416	0.277	5.10542e-33	5	Tfe3
3.16373e-37	0.323133	0.481	0.325	5.78456e-33	5	Klf7
3.39381e-37	0.25577	0.964	0.944	6.20523e-33	5	Kdelr2
3.40926e-37	0.290104	0.393	0.253	6.2335e-33	5	Samd4
5.73965e-37	0.299651	0.684	0.558	1.04944e-32	5	Trappc6a
6.02929e-37	0.269285	0.439	0.317	1.1024e-32	5	Hipk1
1.15925e-36	0.356151	0.496	0.364	2.11958e-32	5	Amotl2
1.62966e-36	0.292083	0.864	0.766	2.97968e-32	5	Clk1
3.0065e-36	0.286073	0.757	0.627	5.49709e-32	5	Sept9
3.41357e-36	0.293955	0.499	0.36	6.24137e-32	5	Gnb4
6.25382e-36	0.307257	0.674	0.519	1.14345e-31	5	Clmp
9.03118e-36	0.302555	0.747	0.631	1.65126e-31	5	Dap
1.1768e-35	0.271819	0.875	0.797	2.15166e-31	5	Sbno1
1.70838e-35	0.267235	0.55	0.419	3.1236e-31	5	Dnajb1
2.24871e-35	0.285242	0.862	0.764	4.11154e-31	5	Il11ra1
2.98953e-35	0.313077	0.828	0.718	5.46606e-31	5	Epb41l2
3.40765e-35	0.299201	0.436	0.273	6.23054e-31	5	Dpysl3
3.6485e-35	0.270957	0.326	0.194	6.67092e-31	5	Zfpm1
4.76545e-35	0.314071	0.462	0.324	8.71315e-31	5	Fgfr2
5.18774e-35	0.38189	0.89	0.784	9.48527e-31	5	Cks2
5.33307e-35	0.432338	0.499	0.369	9.75098e-31	5	Bgn
1.04326e-34	0.281775	0.595	0.467	1.9075e-30	5	Capn2
1.2405e-34	0.292787	0.666	0.52	2.26813e-30	5	Atp6ap2
1.68333e-34	0.343776	0.802	0.679	3.07781e-30	5	Ier2
1.96341e-34	0.261036	0.382	0.249	3.58991e-30	5	Ece1
3.48406e-34	0.252844	0.387	0.253	6.37026e-30	5	Scarb1
1.20643e-33	0.281133	0.626	0.5	2.20584e-29	5	Med13
1.36125e-33	0.254765	0.435	0.307	2.48891e-29	5	Stk40
1.75238e-33	0.280853	0.561	0.407	3.20406e-29	5	Agpat4
1.81948e-33	0.29639	0.67	0.52	3.32673e-29	5	Dab2
2.89505e-33	0.315035	0.439	0.328	5.29331e-29	5	Fam110b
4.29035e-33	0.257635	0.704	0.619	7.84448e-29	5	Rnf4
8.17765e-33	0.270996	0.786	0.689	1.4952e-28	5	Rbm4b
9.34295e-33	0.312106	0.773	0.663	1.70826e-28	5	Fbxl7
1.59211e-32	0.268474	0.387	0.238	2.91102e-28	5	Cavin1
2.06187e-32	0.272746	0.832	0.776	3.76992e-28	5	Tnrc6c
2.86406e-32	0.280571	0.757	0.673	5.23665e-28	5	Clic4
3.80487e-32	0.278719	0.629	0.5	6.95683e-28	5	Zfp704
4.95352e-32	0.256443	0.298	0.174	9.05701e-28	5	Cacna1g
6.79927e-32	0.264187	0.828	0.769	1.24318e-27	5	Ash1l
1.42322e-31	0.272636	0.805	0.724	2.60222e-27	5	Itm2c
1.54144e-31	0.265987	0.78	0.707	2.81838e-27	5	Usp47
2.66726e-31	0.321404	0.539	0.38	4.87681e-27	5	Prrx2
3.29653e-31	0.271993	0.304	0.188	6.02738e-27	5	Trim2
3.30042e-31	0.288013	0.521	0.392	6.03449e-27	5	Nsdhl
3.6406e-31	0.266229	0.473	0.351	6.65647e-27	5	Arhgap42
4.73382e-31	0.273677	0.668	0.558	8.65531e-27	5	Traf4
9.88067e-31	0.304545	0.677	0.558	1.80658e-26	5	Slc38a4
1.24362e-30	0.286387	0.303	0.178	2.27383e-26	5	Trabd2b
1.55234e-30	0.258409	0.672	0.576	2.83831e-26	5	Tmem263
1.55249e-30	0.255515	0.364	0.24	2.83857e-26	5	Axin2
2.26958e-30	0.314464	0.644	0.545	4.14971e-26	5	Wee1
6.08872e-30	0.256431	0.677	0.541	1.11326e-25	5	Ube2h
6.75477e-30	0.259358	0.53	0.397	1.23504e-25	5	Clock
9.69836e-30	0.264156	0.689	0.579	1.77325e-25	5	Fasn
1.03651e-29	0.25508	0.624	0.51	1.89516e-25	5	Epc2
1.0439e-29	0.260951	0.834	0.731	1.90866e-25	5	Usp9x
1.04608e-29	0.285931	0.409	0.271	1.91266e-25	5	Flrt3
1.0638e-29	0.252935	0.767	0.67	1.94505e-25	5	Papss1
1.27884e-29	0.273228	0.36	0.238	2.33824e-25	5	Zfp36
2.42974e-29	0.283871	0.704	0.602	4.44253e-25	5	Col5a1
3.63622e-29	0.275252	0.39	0.251	6.64847e-25	5	Sox5
3.76123e-29	0.2808	0.706	0.584	6.87703e-25	5	Klhl24
4.03423e-29	0.295551	0.564	0.456	7.37619e-25	5	Dlc1
4.06384e-29	0.254339	0.764	0.672	7.43033e-25	5	Ppm1a
5.38718e-29	0.258978	0.575	0.476	9.84992e-25	5	Hipk2
5.87559e-29	0.274118	0.71	0.602	1.07429e-24	5	Csrp1
7.20588e-29	0.255312	0.617	0.495	1.31752e-24	5	9930021J03Rik
1.03466e-28	0.289113	0.61	0.483	1.89177e-24	5	Sc5d
1.70324e-28	0.265822	0.636	0.52	3.1142e-24	5	Arid4a
2.05423e-28	0.300005	0.994	0.988	3.75595e-24	5	Sox4
2.94682e-28	0.296565	0.964	0.933	5.38796e-24	5	Jpt1
3.34448e-28	0.252771	0.804	0.71	6.11505e-24	5	Lpp
4.41879e-28	0.253417	0.518	0.385	8.07932e-24	5	Dact3
5.22556e-28	0.254382	0.449	0.313	9.55441e-24	5	Card19
1.00085e-27	0.263951	0.276	0.175	1.82996e-23	5	Gm42047
1.48919e-27	0.251262	0.578	0.45	2.72284e-23	5	Dchs1
2.20123e-27	0.259158	0.536	0.406	4.02474e-23	5	Tgif1
4.11575e-27	0.254983	0.677	0.537	7.52524e-23	5	Arhgap28
4.52902e-27	0.26273	0.4	0.302	8.28086e-23	5	Socs3
1.33555e-26	0.265664	0.711	0.614	2.44192e-22	5	Trim24
7.92108e-26	0.269265	0.61	0.47	1.44829e-21	5	Tbx3
1.06146e-25	0.272717	0.422	0.341	1.94077e-21	5	Efnb2
8.4731e-25	0.254318	0.37	0.239	1.54922e-20	5	Col12a1
3.00777e-24	0.267356	0.259	0.164	5.4994e-20	5	Cobl
5.74165e-24	0.266535	0.432	0.332	1.0498e-19	5	Mid1
9.76516e-24	0.306936	0.555	0.442	1.78546e-19	5	Tacc3
1.43462e-20	0.346628	0.734	0.621	2.62306e-16	5	Ube2c
1.06641e-19	0.2638	0.587	0.484	1.94982e-15	5	Dbf4
1.31168e-19	0.308574	0.654	0.552	2.39828e-15	5	Cdca3
1.77624e-19	0.314102	0.382	0.296	3.24767e-15	5	Tcim
2.19335e-19	0.255311	0.737	0.671	4.01031e-15	5	Eif4ebp1
4.69643e-19	0.365399	0.639	0.533	8.58695e-15	5	Tpx2
1.53278e-18	0.329723	0.37	0.273	2.80254e-14	5	Ddc
8.71044e-17	0.276723	0.823	0.749	1.59262e-12	5	Birc5
1.13303e-16	0.374036	0.574	0.476	2.07164e-12	5	Cenpe
2.67407e-15	0.263921	0.517	0.438	4.88927e-11	5	Bub1b
8.26342e-15	0.305067	0.479	0.426	1.51088e-10	5	Cyr61
8.93322e-15	0.268026	0.69	0.59	1.63335e-10	5	Egr1
8.74046e-14	0.261606	0.525	0.42	1.59811e-09	5	Prc1
3.05328e-13	0.251498	0.695	0.645	5.58261e-09	5	Tubb2b
1.84211e-12	0.251588	0.442	0.348	3.36812e-08	5	Nusap1
4.60395e-12	0.366072	0.432	0.411	8.41786e-08	5	Hist1h2ap
2.03818e-11	0.267005	0.499	0.414	3.72662e-07	5	Hmmr
4.89739e-11	0.297237	0.504	0.425	8.95439e-07	5	Ccnb1
5.45758e-10	0.261999	0.722	0.66	9.97863e-06	5	Cdk1
0	3.6953	0.981	0.158	0	2	Igfbp6
0	3.19745	0.838	0.063	0	2	Igfbp3
0	3.09345	0.976	0.242	0	2	Wnt4
0	2.96335	0.979	0.473	0	2	Ecm1
0	2.84043	0.806	0.089	0	2	Krt19
0	2.64327	0.999	0.989	0	2	Lgals1
0	2.54497	0.972	0.168	0	2	Chchd10
0	2.27747	0.92	0.368	0	2	Hspb1
0	2.23383	0.987	0.614	0	2	Syne2
0	2.19227	0.944	0.401	0	2	Ncoa4
0	2.13502	0.905	0.207	0	2	Tmem108
0	2.12908	0.815	0.066	0	2	Kdr
0	2.08318	0.938	0.158	0	2	F11r
0	2.07078	0.888	0.155	0	2	Stk26
0	1.97949	0.827	0.038	0	2	Adgrg2
0	1.9206	0.966	0.428	0	2	Lpl
0	1.81671	0.485	0.045	0	2	Cdkn2a
0	1.80042	0.979	0.69	0	2	Id1
0	1.7201	0.698	0.122	0	2	Anxa3
0	1.71468	0.893	0.283	0	2	Smim1
0	1.71415	0.999	0.937	0	2	Atp2b1
0	1.70103	0.846	0.195	0	2	Slc9a3r1
0	1.6958	0.989	0.863	0	2	Itm2a
0	1.67406	0.56	0.023	0	2	Lhx2
0	1.6554	0.587	0.076	0	2	Upk3b
0	1.65474	0.818	0.097	0	2	Ptgs1
0	1.64534	0.848	0.12	0	2	Zbtb7c
0	1.64038	0.996	0.961	0	2	Id3
0	1.63903	0.609	0.158	0	2	Dclk1
0	1.63509	0.728	0.153	0	2	Rarres2
0	1.6346	0.802	0.13	0	2	Podxl
0	1.62108	0.985	0.372	0	2	Wt1
0	1.58394	0.707	0.059	0	2	Tmem255a
0	1.57705	0.993	0.902	0	2	Mpp6
0	1.56357	0.957	0.613	0	2	Soat1
0	1.55919	0.812	0.085	0	2	Arhgap22
0	1.53326	0.972	0.621	0	2	Cd2ap
0	1.51675	0.945	0.563	0	2	Creg1
0	1.51083	0.999	0.876	0	2	Gas1
0	1.48368	0.98	0.704	0	2	S100a10
0	1.48155	1	0.99	0	2	Peg3
0	1.46331	0.808	0.09	0	2	Cpne8
0	1.45768	0.933	0.507	0	2	Twsg1
0	1.42014	0.8	0.176	0	2	Fzd4
0	1.40892	0.986	0.595	0	2	Mgst1
0	1.40359	0.937	0.435	0	2	Stx7
0	1.40059	0.863	0.212	0	2	Ezr
0	1.39556	0.999	0.932	0	2	S100a11
0	1.35289	0.574	0.065	0	2	Ecel1
0	1.34274	0.862	0.262	0	2	Tspan5
0	1.3337	0.698	0.037	0	2	Ildr2
0	1.32286	0.986	0.523	0	2	Dhrs3
0	1.31569	0.918	0.511	0	2	Ncam1
0	1.31526	0.927	0.603	0	2	Wwc2
0	1.3075	0.966	0.627	0	2	Ankrd12
0	1.28978	0.848	0.36	0	2	Pla2g12a
0	1.28923	0.717	0.182	0	2	Tmtc4
0	1.27893	0.923	0.408	0	2	Gsn
0	1.24999	0.754	0.137	0	2	Tec
0	1.24504	0.741	0.21	0	2	Ackr3
0	1.24402	0.993	0.857	0	2	Foxp1
0	1.23297	0.727	0.215	0	2	Loxl1
0	1.22449	0.998	0.973	0	2	Ctsl
0	1.19497	0.765	0.164	0	2	Slc48a1
0	1.16673	0.59	0.034	0	2	Aqp5
0	1.15729	0.882	0.367	0	2	Ucp2
0	1.14662	0.703	0.09	0	2	Rnf213
0	1.12451	0.979	0.782	0	2	Arpc1b
0	1.10972	0.999	0.977	0	2	Sparc
0	1.08099	0.757	0.23	0	2	Dock11
0	1.04732	0.993	0.926	0	2	Rhoc
0	1.03755	0.601	0.077	0	2	Ppp2r2b
0	1.02931	0.575	0.018	0	2	Folr1
0	1.02409	0.61	0.085	0	2	Fam49a
0	1.01517	0.867	0.402	0	2	Cd151
0	0.982898	0.994	0.874	0	2	Myl12b
0	0.971202	0.991	0.931	0	2	Cyb5a
0	0.951198	0.512	0.036	0	2	Ccdc88c
0	0.948803	0.654	0.115	0	2	Spint2
0	0.877494	0.991	0.831	0	2	Lamtor4
0	0.873094	0.503	0.043	0	2	Lrrn4
0	0.845154	0.513	0.046	0	2	Cdh3
0	0.830688	0.509	0.031	0	2	Gdf6
0	0.819714	0.5	0.041	0	2	S100a16
0	0.690104	0.415	0.004	0	2	Ptk2b
0	0.658087	1	1	0	2	Cox7c
0	1.16924	0.684	0.182	0	2	Gadd45b
0	0.874742	0.593	0.094	0	2	Dcaf12l1
0	0.836105	0.453	0.031	0	2	Tulp2
0	0.899683	0.961	0.728	0	2	Vamp8
0	0.968694	0.56	0.082	0	2	Adamts19
0	0.742146	0.45	0.03	0	2	Cdh10
0	0.974874	0.853	0.42	0	2	Wsb2
0	1.04751	0.987	0.758	0	2	Gata6
0	1.04778	0.931	0.608	5.9478e-306	2	Hcfc1r1
0	1.03758	0.931	0.587	8.98703e-306	2	Skap2
0	1.04713	0.674	0.17	1.41053e-305	2	Hoxc5
2.48422e-304	0.897358	0.489	0.049	4.54215e-300	2	Pappa2
1.48524e-301	0.922169	0.974	0.777	2.71561e-297	2	Nxn
5.45246e-298	0.913936	0.626	0.121	9.96927e-294	2	Frem2
9.47696e-296	0.818749	0.991	0.956	1.73277e-291	2	Nenf
4.17739e-290	0.948457	0.767	0.293	7.63794e-286	2	Ddr1
5.18675e-290	1.08549	0.994	0.856	9.48345e-286	2	Hoxa5
4.48055e-289	0.842773	0.98	0.844	8.19224e-285	2	Atp6v0e
7.96765e-286	0.641742	0.438	0.036	1.4568e-281	2	Gm13431
9.09406e-285	0.94792	0.676	0.163	1.66276e-280	2	Il33
1.22814e-283	1.28314	0.799	0.434	2.24552e-279	2	Ccdc80
1.38918e-283	0.909561	0.601	0.138	2.53998e-279	2	Cryl1
3.46652e-283	0.958088	0.665	0.161	6.33819e-279	2	Col18a1
4.74755e-280	1.38929	0.366	0.017	8.68042e-276	2	Gjb2
6.5922e-278	1.09212	0.75	0.299	1.20532e-273	2	Hoxc4
9.24675e-277	1.30175	0.655	0.22	1.69068e-272	2	Fbln2
1.13088e-276	0.704488	0.437	0.038	2.0677e-272	2	Cdh6
1.43302e-275	0.706173	0.478	0.055	2.62013e-271	2	Lrrn2
1.91059e-274	0.795848	0.535	0.092	3.49332e-270	2	S100a1
2.10354e-274	0.794348	0.615	0.151	3.84612e-270	2	Mif4gd
9.71025e-273	0.819379	0.582	0.129	1.77542e-268	2	Gm47101
6.24521e-272	0.898676	0.699	0.229	1.14187e-267	2	Dnase2a
6.28187e-270	0.643369	0.362	0.018	1.14858e-265	2	Nnmt
2.88924e-269	1.02888	0.766	0.39	5.28269e-265	2	Dpy19l1
6.00821e-269	0.880307	0.705	0.206	1.09854e-264	2	Bcam
1.68506e-268	1.0765	0.75	0.253	3.08096e-264	2	Bex1
5.73554e-268	0.738989	0.573	0.114	1.04869e-263	2	Tpd52
7.49128e-266	1.00279	0.862	0.47	1.36971e-261	2	Gsdme
1.00648e-263	1.36551	0.466	0.062	1.84025e-259	2	Cryab
3.77428e-263	0.899355	0.864	0.458	6.90089e-259	2	Dag1
1.27668e-262	0.698245	0.489	0.07	2.33429e-258	2	Wt1os
3.55628e-261	0.77838	0.592	0.123	6.50231e-257	2	Uchl1
7.91606e-260	0.929435	0.952	0.739	1.44737e-255	2	Lrp1
8.2655e-260	0.628467	0.437	0.048	1.51126e-255	2	Ppm1h
1.25593e-259	0.788968	0.971	0.829	2.29635e-255	2	Arpc5
6.24894e-255	1.71851	0.347	0.02	1.14256e-250	2	Crym
8.11752e-251	0.800595	0.665	0.205	1.48421e-246	2	Jup
1.53959e-249	0.982548	0.546	0.115	2.81499e-245	2	Sema3c
7.99899e-249	0.730616	0.518	0.102	1.46253e-244	2	Lrrc1
8.73397e-249	0.735846	0.451	0.06	1.59692e-244	2	Hey1
7.75138e-244	0.703662	1	1	1.41726e-239	2	Ftl1
7.85353e-242	1.05615	0.972	0.714	1.43594e-237	2	Akap12
1.07404e-240	0.63159	0.442	0.057	1.96377e-236	2	Syngr1
7.17252e-240	0.822462	0.716	0.233	1.31142e-235	2	Cxadr
1.30631e-239	1.09387	0.978	0.859	2.38846e-235	2	Igfbp5
2.82096e-239	0.660161	0.467	0.077	5.15785e-235	2	Ston1
7.01181e-239	0.65103	0.996	0.954	1.28204e-234	2	Mrps24
9.23751e-239	0.557082	0.324	0.015	1.68899e-234	2	Kcnmb2
1.09713e-238	0.526426	0.332	0.017	2.006e-234	2	Gm36660
1.73275e-237	0.776386	0.598	0.169	3.16816e-233	2	Shroom3
1.19684e-236	0.700592	0.394	0.04	2.18829e-232	2	H2-K1
9.56614e-235	0.800131	0.721	0.301	1.74907e-230	2	Ifngr2
1.04034e-234	0.753073	0.585	0.156	1.90215e-230	2	Syngr2
2.04675e-233	0.543037	0.335	0.021	3.74228e-229	2	Itgb4
1.97029e-232	0.446113	1	1	3.60248e-228	2	Cox8a
2.72812e-232	0.686982	0.491	0.087	4.98809e-228	2	Rpp25
5.43753e-232	0.825723	0.671	0.203	9.94198e-228	2	Frmd4b
5.02785e-231	0.605185	0.45	0.069	9.19292e-227	2	Bicdl1
5.8457e-230	0.699011	0.474	0.077	1.06883e-225	2	Sh3bgr
7.57293e-230	0.895503	0.716	0.261	1.38463e-225	2	Aplp1
2.7785e-229	0.584426	0.42	0.051	5.08022e-225	2	Lor
5.03683e-227	1.03945	0.376	0.039	9.20934e-223	2	Cdkn2b
3.02805e-226	0.79239	0.544	0.139	5.53648e-222	2	Mmp23
3.9591e-226	0.696227	0.471	0.078	7.23882e-222	2	Hs3st3b1
6.98045e-226	0.762376	0.987	0.915	1.2763e-221	2	Sptbn1
3.52343e-223	0.864984	0.711	0.253	6.44223e-219	2	Cpe
4.90371e-222	0.910658	0.681	0.29	8.96595e-218	2	Ppp1r9a
1.05819e-220	0.566843	0.353	0.031	1.93479e-216	2	Gabra4
1.07038e-220	1.45835	0.601	0.167	1.95708e-216	2	Clu
3.86454e-219	0.853401	0.937	0.704	7.06592e-215	2	Isoc1
1.23205e-218	0.805361	0.701	0.24	2.25267e-214	2	Fras1
9.59232e-218	0.835723	0.551	0.147	1.75386e-213	2	Ddah1
3.29198e-215	0.829004	0.612	0.173	6.01906e-211	2	Bicd1
2.63156e-214	0.469885	0.267	0.007	4.81154e-210	2	Ncf2
5.22699e-214	0.847426	0.983	0.923	9.55702e-210	2	Prdx5
9.74679e-212	0.952411	0.759	0.344	1.7821e-207	2	Ccng1
2.19475e-209	1.01839	0.615	0.176	4.01288e-205	2	Krt18
3.12641e-209	0.807776	0.858	0.534	5.71633e-205	2	Serpinb6a
5.98561e-209	1.10289	0.501	0.11	1.09441e-204	2	Krt8
4.73062e-208	0.493497	0.329	0.026	8.64947e-204	2	Mme
1.82751e-207	0.867327	0.894	0.521	3.34142e-203	2	Rarb
2.49088e-207	0.592403	0.463	0.083	4.55432e-203	2	Crb2
3.54761e-207	0.644133	0.529	0.127	6.48645e-203	2	Myo1d
3.5621e-207	0.591324	0.364	0.04	6.51294e-203	2	Cystm1
4.04367e-206	0.584665	0.282	0.013	7.39345e-202	2	Krt15
5.08353e-206	0.874134	0.972	0.67	9.29473e-202	2	Alcam
3.64109e-203	0.838554	0.733	0.307	6.65737e-199	2	Arhgap29
1.30468e-202	0.548405	0.405	0.058	2.38548e-198	2	Plxna4
2.83588e-202	0.6908	0.581	0.179	5.18513e-198	2	Smug1
2.04889e-201	0.754229	0.593	0.182	3.74619e-197	2	Gxylt2
2.14342e-200	0.530789	0.424	0.067	3.91904e-196	2	Npdc1
8.65897e-200	0.712076	0.43	0.08	1.58321e-195	2	Gm47547
1.98118e-199	0.606623	0.481	0.097	3.62239e-195	2	Bnc1
3.29768e-199	0.775235	0.52	0.122	6.02948e-195	2	Akap5
4.6431e-199	0.961554	0.69	0.332	8.48944e-195	2	Pim1
6.38587e-199	1.11395	0.316	0.03	1.16759e-194	2	Ass1
1.10363e-197	0.766609	0.641	0.229	2.01788e-193	2	Wnt11
5.0972e-197	0.690259	0.638	0.217	9.31972e-193	2	Col4a5
1.04322e-196	0.829716	0.899	0.523	1.90742e-192	2	Hoxa4
1.05364e-196	0.738287	0.988	0.888	1.92647e-192	2	Cstb
1.16892e-195	0.547201	0.439	0.078	2.13725e-191	2	Ntf5
5.52163e-195	0.798617	0.921	0.572	1.00958e-190	2	Sulf1
3.52246e-193	0.489881	1	1	6.44046e-189	2	Prdx1
5.59215e-193	0.442472	0.253	0.009	1.02247e-188	2	Tgm5
7.47265e-193	0.403817	0.273	0.014	1.3663e-188	2	Esr1
1.68852e-192	0.952644	0.907	0.676	3.08728e-188	2	Id2
3.64391e-191	0.961704	0.825	0.483	6.66252e-187	2	Rhou
9.95083e-191	0.837512	0.835	0.447	1.81941e-186	2	Lbh
2.08244e-190	0.716004	0.817	0.448	3.80753e-186	2	Tmem205
6.33459e-190	0.467873	0.3	0.024	1.15822e-185	2	Pqlc3
3.30815e-189	0.705851	0.894	0.612	6.04862e-185	2	Pigyl
1.19239e-188	1.33216	0.273	0.015	2.18016e-184	2	Stmn2
3.1894e-188	0.745631	0.764	0.336	5.83149e-184	2	Bex4
1.32013e-187	0.576694	0.405	0.07	2.41373e-183	2	Mblac2
2.08253e-186	0.508172	0.314	0.028	3.8077e-182	2	Gpm6a
1.29134e-185	0.59411	0.529	0.14	2.36108e-181	2	Bmper
4.4364e-185	0.53631	0.422	0.076	8.11151e-181	2	Atp8a1
4.77008e-185	0.662637	0.599	0.2	8.72162e-181	2	Bmp2k
4.95096e-185	0.771763	0.865	0.585	9.05233e-181	2	Rexo2
3.82394e-184	0.801269	0.749	0.362	6.99169e-180	2	Me1
1.74201e-183	0.744027	0.833	0.461	3.1851e-179	2	Usp29
4.24755e-183	0.733642	0.844	0.505	7.76622e-179	2	Abi1
4.65756e-183	0.756306	0.768	0.413	8.51588e-179	2	Mast4
6.24936e-183	0.515163	0.327	0.036	1.14263e-178	2	Wnt9a
5.32292e-182	0.642699	0.423	0.081	9.73242e-178	2	Slc24a3
1.82361e-181	0.819045	0.77	0.397	3.33429e-177	2	Arl4a
2.9525e-181	0.694304	0.996	0.986	5.39835e-177	2	Gpc3
1.75572e-179	0.641149	0.521	0.145	3.21017e-175	2	Hacd4
8.78585e-179	0.692934	0.62	0.221	1.6064e-174	2	Mtss1
2.9192e-178	0.487869	0.375	0.057	5.33747e-174	2	2310030G06Rik
2.91224e-177	0.645874	0.636	0.241	5.32474e-173	2	Ormdl2
1.17138e-176	0.548818	0.998	0.97	2.14175e-172	2	Cfl2
2.60376e-176	0.454624	1	1	4.76071e-172	2	mt-Nd4
8.16875e-176	0.682463	0.616	0.235	1.49357e-171	2	Prr13
2.75126e-174	1.44027	0.653	0.299	5.0304e-170	2	Igfbp2
3.07907e-174	0.529381	0.454	0.099	5.62977e-170	2	Lsr
1.8631e-173	0.674958	0.751	0.337	3.40649e-169	2	Grina
4.23893e-173	0.46373	0.388	0.065	7.75047e-169	2	Abca3
7.19846e-173	1.05253	0.276	0.023	1.31617e-168	2	Rarres1
3.40526e-172	0.7651	0.438	0.098	6.22618e-168	2	Ahnak2
3.80521e-172	0.460702	0.41	0.082	6.95745e-168	2	Lama5
1.72522e-171	0.487613	0.999	0.999	3.1544e-167	2	Uqcr11
1.14399e-170	0.566861	0.383	0.075	2.09168e-166	2	Naaa
1.42147e-170	1.30668	0.612	0.3	2.59901e-166	2	Timp3
1.96816e-170	0.590275	0.511	0.143	3.59858e-166	2	Magi2
1.50195e-169	0.554681	0.992	0.959	2.74616e-165	2	Ssr4
3.68352e-169	0.396807	0.276	0.022	6.73495e-165	2	Mapkapk3
1.38595e-168	0.749751	0.649	0.316	2.53407e-164	2	Ptgr1
1.96899e-168	0.528443	0.999	0.991	3.60011e-164	2	Smdt1
6.6187e-168	0.594252	0.468	0.113	1.21016e-163	2	Gm21814
2.68892e-167	0.642814	0.495	0.137	4.91643e-163	2	Hspb8
8.74126e-167	1.01216	0.829	0.473	1.59825e-162	2	Mt1
4.69991e-166	0.625699	0.613	0.226	8.59331e-162	2	Ide
1.84731e-165	0.812629	0.328	0.048	3.37762e-161	2	Gas6
5.72911e-165	0.855951	0.631	0.334	1.04751e-160	2	Aebp1
1.93294e-164	0.514212	1	1	3.5342e-160	2	mt-Cytb
3.2435e-164	0.379758	0.259	0.018	5.93042e-160	2	Gpr39
5.08636e-164	0.67771	0.974	0.883	9.29991e-160	2	1810037I17Rik
5.33045e-164	0.655894	0.661	0.281	9.74619e-160	2	Gsr
9.02362e-164	0.478463	0.357	0.059	1.64988e-159	2	Rab6b
7.89114e-163	0.560174	0.493	0.144	1.44282e-158	2	Socs5
2.49285e-162	0.506594	0.33	0.05	4.55793e-158	2	Pxmp2
1.90714e-161	0.678013	0.677	0.283	3.48701e-157	2	Uap1l1
6.12155e-161	0.769002	0.863	0.624	1.11926e-156	2	Arhgef12
5.06984e-160	2.02702	0.436	0.152	9.2697e-156	2	S100a6
5.93084e-160	0.700902	0.966	0.826	1.08439e-155	2	Tmem176a
7.80852e-160	0.542078	0.999	0.995	1.42771e-155	2	Laptm4a
1.2798e-159	0.698588	0.57	0.237	2.33999e-155	2	Limk2
3.56721e-159	0.729959	0.826	0.55	6.52228e-155	2	Map3k1
2.05058e-158	0.395893	0.259	0.021	3.74929e-154	2	Cgn
2.23158e-158	0.666265	0.728	0.382	4.08023e-154	2	Hspg2
2.68015e-157	0.648873	0.692	0.309	4.90039e-153	2	Ano6
3.4742e-157	0.687873	0.411	0.096	6.35223e-153	2	Msx2
6.1801e-157	0.651902	0.835	0.529	1.12997e-152	2	Strbp
8.17776e-156	0.641539	0.988	0.934	1.49522e-151	2	Tmem176b
8.82897e-156	0.486805	0.35	0.058	1.61429e-151	2	Rnf128
3.75676e-154	0.690453	0.59	0.251	6.86886e-150	2	Ccndbp1
5.59255e-154	0.608071	0.375	0.075	1.02254e-149	2	Spon2
6.15633e-154	0.801725	0.938	0.728	1.12562e-149	2	Tgfb2
8.17279e-154	0.315345	1	1	1.49431e-149	2	Chchd2
1.70834e-153	0.449883	1	1	3.12353e-149	2	mt-Co1
1.39617e-151	0.737324	0.662	0.344	2.55275e-147	2	Nid2
2.50012e-151	0.644311	0.862	0.554	4.57122e-147	2	Wwtr1
3.37095e-151	0.55792	0.986	0.916	6.16345e-147	2	Atp6v1f
7.18556e-151	0.372213	0.306	0.04	1.31381e-146	2	Celsr1
9.23224e-151	0.475799	0.362	0.067	1.68802e-146	2	Cpz
1.02743e-150	0.744781	0.73	0.457	1.87856e-146	2	Raph1
1.10449e-150	0.632341	0.662	0.293	2.01944e-146	2	Cdk2ap2
2.37268e-150	0.572526	0.44	0.119	4.3382e-146	2	Usp53
9.28327e-150	0.485191	0.997	0.968	1.69735e-145	2	Ndufa8
1.24097e-148	0.738256	0.785	0.432	2.26899e-144	2	Ephb2
1.65618e-148	0.701902	0.723	0.407	3.02815e-144	2	Mxra7
3.3905e-147	0.484608	0.997	0.98	6.19919e-143	2	Edf1
8.92892e-147	0.647678	0.913	0.713	1.63256e-142	2	Jak1
8.99851e-146	0.544622	0.254	0.025	1.64529e-141	2	Tnxb
1.1533e-144	0.499201	0.46	0.131	2.10869e-140	2	Stxbp2
1.45122e-144	0.649955	0.687	0.329	2.65341e-140	2	Gclm
4.29203e-144	0.580982	0.528	0.173	7.84755e-140	2	Bhlhe40
1.69003e-142	0.492612	0.401	0.096	3.09004e-138	2	Rnf182
4.18308e-142	0.458972	0.339	0.062	7.64834e-138	2	Tuba4a
2.40108e-140	0.453221	0.383	0.085	4.39013e-136	2	Lrrc7
2.89483e-140	0.7458	0.583	0.223	5.2929e-136	2	Ddc
4.99795e-140	0.358109	0.286	0.037	9.13824e-136	2	Fzd6
7.58511e-140	0.659832	0.856	0.584	1.38686e-135	2	Tfdp2
1.16855e-139	0.46272	0.35	0.067	2.13657e-135	2	Arap2
2.83825e-139	0.493632	0.432	0.116	5.18946e-135	2	Il10rb
9.71663e-139	0.499815	0.454	0.127	1.77659e-134	2	Fam184a
3.27601e-138	0.759749	0.871	0.677	5.98986e-134	2	Phldb2
6.15806e-138	0.631657	0.671	0.33	1.12594e-133	2	Rgl1
7.28755e-138	0.482606	0.494	0.154	1.33246e-133	2	Tspan13
8.48487e-138	0.400129	1	1	1.55137e-133	2	Tma7
1.58458e-137	0.475712	1	0.989	2.89725e-133	2	Cnpy2
4.56854e-137	0.421089	0.324	0.057	8.35312e-133	2	Tbx18
7.02176e-137	0.601228	0.926	0.716	1.28386e-132	2	App
7.98162e-137	0.492134	0.349	0.071	1.45936e-132	2	Pdlim5
2.25676e-136	0.578843	0.899	0.675	4.12626e-132	2	Atp1a1
1.01073e-135	0.469327	0.416	0.108	1.84802e-131	2	Dsp
6.65616e-135	0.562934	0.393	0.112	1.21701e-130	2	Pdlim1
7.58676e-135	0.593344	0.891	0.671	1.38716e-130	2	Spg21
1.1869e-134	0.653444	0.961	0.866	2.17013e-130	2	Nr2f2
1.26914e-134	0.513007	0.496	0.158	2.3205e-130	2	Cdon
4.53148e-134	0.410814	1	0.998	8.28536e-130	2	Cox5b
5.28081e-134	0.540228	0.994	0.963	9.65543e-130	2	1810058I24Rik
5.7297e-134	0.499119	0.475	0.148	1.04762e-129	2	2700033N17Rik
7.55821e-134	0.546822	0.602	0.26	1.38194e-129	2	Mpv17l2
1.16611e-133	0.604532	0.823	0.535	2.13212e-129	2	Grn
2.73962e-133	0.538557	0.98	0.917	5.00912e-129	2	Capns1
8.79212e-133	0.396941	0.346	0.07	1.60755e-128	2	Hook1
1.48436e-132	0.401302	0.334	0.064	2.71401e-128	2	Atp6v0e2
2.36595e-132	0.581325	0.615	0.279	4.32591e-128	2	Fuom
2.38204e-132	0.500862	0.493	0.169	4.35533e-128	2	Pon2
1.46861e-131	0.515223	0.995	0.903	2.6852e-127	2	Meis2
4.91875e-131	0.520459	0.972	0.852	8.99345e-127	2	Mrpl17
1.21752e-130	0.54565	0.936	0.746	2.2261e-126	2	Chmp2a
1.35479e-130	0.523684	0.532	0.195	2.47709e-126	2	Pkia
2.97742e-130	0.476236	0.997	0.972	5.44391e-126	2	Fis1
8.38071e-130	0.41017	1	1	1.53233e-125	2	Fth1
3.16983e-129	0.553515	0.551	0.21	5.79572e-125	2	Gata4
8.52731e-129	0.386725	0.255	0.032	1.55913e-124	2	Rai2
1.5105e-128	0.497336	0.499	0.173	2.76179e-124	2	Mroh1
2.10169e-128	0.523962	0.334	0.069	3.84273e-124	2	Car11
3.04004e-128	0.589248	0.749	0.404	5.5584e-124	2	Plp2
8.09941e-128	0.441027	0.331	0.065	1.4809e-123	2	Tmtc1
1.25631e-127	0.606985	0.63	0.302	2.29703e-123	2	Agfg2
1.49273e-126	0.4967	0.48	0.172	2.72931e-122	2	Ptpn14
6.10903e-126	0.572509	0.927	0.775	1.11697e-121	2	Hif1a
7.47253e-126	0.554375	0.555	0.261	1.36628e-121	2	Creb3
1.12285e-125	0.679522	0.888	0.718	2.05302e-121	2	Selenom
3.11001e-125	0.564631	0.969	0.928	5.68634e-121	2	Lsm8
5.18967e-125	0.333927	0.268	0.039	9.4888e-121	2	Nfe2l3
6.07373e-125	0.633473	0.71	0.451	1.11052e-120	2	Atg3
7.1522e-125	0.572495	0.96	0.9	1.30771e-120	2	Tln1
7.09685e-124	0.47263	0.464	0.158	1.29759e-119	2	Orai1
1.06066e-123	0.528017	0.63	0.289	1.9393e-119	2	Dynlt3
3.00989e-122	0.407664	0.341	0.077	5.50329e-118	2	Plekhg3
3.98172e-122	0.62869	0.954	0.899	7.28018e-118	2	Odc1
5.30178e-122	0.437035	0.342	0.079	9.69378e-118	2	Larp1b
5.72792e-122	0.522459	0.515	0.187	1.04729e-117	2	Pdpn
6.29787e-122	0.43241	1	0.998	1.1515e-117	2	Gpx4
3.12388e-121	0.569016	0.77	0.445	5.71171e-117	2	Tmem98
8.79906e-121	0.551276	0.995	0.984	1.60882e-116	2	Myl12a
2.23157e-120	0.531805	0.595	0.27	4.0802e-116	2	Aig1
9.63576e-120	0.359471	0.262	0.038	1.7618e-115	2	Plcl1
1.18724e-119	0.586882	0.751	0.481	2.17074e-115	2	Rnf149
3.26883e-118	0.58579	0.868	0.657	5.97673e-114	2	Isyna1
3.39406e-118	0.456018	0.459	0.156	6.2057e-114	2	Stim1
9.87996e-118	0.541425	0.72	0.414	1.80645e-113	2	Atp6v1b2
2.64706e-117	0.553743	0.839	0.571	4.83988e-113	2	Krcc1
1.75089e-116	0.788849	0.781	0.448	3.20134e-112	2	Dcn
7.62422e-116	0.468302	0.999	0.996	1.39401e-111	2	Cd81
1.37428e-115	0.517691	0.974	0.92	2.51274e-111	2	Svbp
5.286e-115	0.666086	0.296	0.06	9.66491e-111	2	Tinagl1
7.72838e-115	0.514694	0.97	0.831	1.41306e-110	2	Atp6v0b
5.54984e-113	0.404902	0.393	0.115	1.01473e-108	2	Arnt2
6.7106e-113	0.606938	0.716	0.415	1.22697e-108	2	Plat
8.63001e-113	0.399327	0.373	0.1	1.57791e-108	2	Fcor
1.40502e-112	0.656227	0.714	0.421	2.56894e-108	2	Ppfibp1
4.59759e-112	0.336998	1	1	8.40623e-108	2	Ndufa4
5.65848e-112	0.477501	0.982	0.933	1.0346e-107	2	Lamp1
5.63507e-111	0.453048	0.476	0.174	1.03032e-106	2	Rspo3
6.91495e-111	0.560519	0.894	0.736	1.26433e-106	2	H2afj
2.88745e-110	0.542982	0.498	0.2	5.27941e-106	2	Lgr4
8.67237e-110	0.571205	0.703	0.407	1.58566e-105	2	Tpp1
6.45914e-109	0.373601	0.328	0.077	1.18099e-104	2	Kif21a
7.9839e-109	0.513628	0.991	0.955	1.45978e-104	2	Gpx1
9.84768e-109	0.347746	0.297	0.061	1.80055e-104	2	Plekha7
2.00118e-108	0.488263	0.499	0.201	3.65896e-104	2	Ninj1
2.32568e-108	0.35798	0.34	0.084	4.25227e-104	2	Sft2d2
2.47629e-107	0.511624	0.926	0.777	4.52764e-103	2	Dph3
4.38245e-107	0.519508	0.752	0.47	8.01287e-103	2	Fuca1
4.29499e-106	0.501848	0.572	0.272	7.85296e-102	2	Pxn
7.35056e-105	0.420042	0.452	0.16	1.34398e-100	2	Synrg
1.36149e-104	0.543066	0.832	0.598	2.48935e-100	2	Sptan1
2.1152e-104	0.436318	0.651	0.326	3.86743e-100	2	TDTOMATO
3.78243e-104	0.53445	0.63	0.342	6.91579e-100	2	Ank2
3.93062e-104	0.723551	0.657	0.358	7.18675e-100	2	Wisp1
7.43e-104	0.410727	0.459	0.167	1.3585e-99	2	Snta1
2.49169e-103	0.361002	0.291	0.063	4.55581e-99	2	Ccdc171
2.97015e-103	0.469662	0.568	0.259	5.43063e-99	2	Lrp10
3.08652e-103	0.470414	0.456	0.171	5.64339e-99	2	Cpt1a
4.35224e-103	0.369517	0.308	0.071	7.95764e-99	2	Fgf11
6.32447e-103	0.504124	0.995	0.985	1.15637e-98	2	Aprt
8.20862e-103	0.407906	0.391	0.123	1.50086e-98	2	Tmem88
1.91701e-102	0.761442	0.57	0.296	3.50507e-98	2	Celf4
2.43996e-102	0.56456	0.383	0.121	4.46122e-98	2	Fbln5
2.57233e-102	0.49222	0.901	0.715	4.70324e-98	2	Mpc1
2.9708e-102	0.522692	0.491	0.213	5.43181e-98	2	Pycard
5.07859e-102	0.502161	0.701	0.392	9.2857e-98	2	Gstm2
7.64686e-102	0.647627	0.335	0.101	1.39815e-97	2	Gm12840
1.59278e-101	0.495542	0.54	0.25	2.91224e-97	2	Sesn1
5.2606e-101	0.543742	0.492	0.215	9.61848e-97	2	Etv1
3.58584e-100	0.879773	0.762	0.528	6.55635e-96	2	Peg10
4.59742e-100	0.492541	0.665	0.375	8.40592e-96	2	Cacnb3
1.62383e-99	0.401123	0.364	0.106	2.96901e-95	2	Bst2
3.52199e-99	0.519217	0.724	0.444	6.43961e-95	2	Alad
1.13686e-98	0.57025	0.886	0.736	2.07864e-94	2	Rbm28
2.9439e-98	0.923422	0.269	0.067	5.38263e-94	2	Cdkn1a
4.4581e-98	0.565691	0.711	0.434	8.15119e-94	2	Plod2
7.42422e-98	0.352589	0.31	0.077	1.35744e-93	2	Dmd
1.95635e-97	0.459509	0.538	0.234	3.57699e-93	2	Sema6a
4.6985e-96	0.661963	0.843	0.646	8.59074e-92	2	Capn6
7.55383e-96	0.352692	1	1	1.38114e-91	2	Calm1
1.25892e-95	0.307288	0.258	0.052	2.30181e-91	2	Scamp5
1.67585e-95	0.514755	0.731	0.444	3.06412e-91	2	Tle3
1.83844e-95	0.546124	0.873	0.621	3.3614e-91	2	Gsta4
1.89747e-95	0.615945	0.507	0.255	3.46933e-91	2	Tspo
4.81258e-95	0.406458	0.99	0.973	8.79932e-91	2	Ndufv2
5.41073e-95	0.344397	0.262	0.053	9.89299e-91	2	Cmtm8
5.77218e-95	0.62046	0.749	0.527	1.05539e-90	2	Myh9
8.88449e-95	0.439926	0.67	0.356	1.62444e-90	2	Renbp
1.08366e-94	0.558899	0.639	0.371	1.98137e-90	2	Atrnl1
2.86361e-94	0.446268	0.48	0.208	5.23582e-90	2	Plscr1
3.43784e-94	0.48332	0.71	0.405	6.28574e-90	2	Gkap1
4.23003e-94	0.480212	0.675	0.383	7.73419e-90	2	Rab11fip2
7.49473e-94	0.416154	0.363	0.116	1.37034e-89	2	Zmat3
7.58507e-94	0.393097	0.996	0.979	1.38685e-89	2	2410015M20Rik
1.21957e-93	0.423246	0.488	0.199	2.22987e-89	2	Sv2a
1.71236e-93	0.405061	0.386	0.128	3.13087e-89	2	St3gal1
2.02944e-93	0.50639	0.518	0.238	3.71063e-89	2	Galnt7
2.43164e-93	0.311815	0.294	0.071	4.44602e-89	2	Prkcz
5.82762e-93	0.40857	0.387	0.128	1.06552e-88	2	Atp1b1
7.50453e-93	0.493737	0.688	0.414	1.37213e-88	2	Otud7b
1.73968e-92	0.47906	0.545	0.256	3.18084e-88	2	Cxxc5
3.14321e-92	0.484085	0.807	0.549	5.74704e-88	2	Mien1
6.13262e-92	0.503253	0.426	0.166	1.12129e-87	2	Trp53inp1
7.59684e-92	0.432591	0.972	0.89	1.38901e-87	2	Ubxn4
8.01597e-92	0.370009	1	0.997	1.46564e-87	2	Gabarap
9.43842e-92	0.398557	0.439	0.166	1.72572e-87	2	Plekhh2
1.86882e-91	0.401691	0.412	0.151	3.41694e-87	2	Hs6st1
2.69541e-91	0.478596	0.988	0.964	4.92829e-87	2	Manf
2.70022e-91	0.424104	0.977	0.95	4.93708e-87	2	Taf10
4.441e-91	0.406063	0.493	0.207	8.11993e-87	2	Vat1
7.51518e-91	0.390717	0.994	0.969	1.37408e-86	2	Timm8b
1.26494e-90	0.5551	0.668	0.375	2.31281e-86	2	Lxn
1.47914e-90	0.598874	0.765	0.571	2.70446e-86	2	Casp6
1.77511e-90	0.311164	0.267	0.062	3.24561e-86	2	Clec2l
1.99041e-90	0.483453	0.5	0.249	3.63927e-86	2	Zbtb33
2.14684e-90	0.448115	0.443	0.187	3.92528e-86	2	Polr3g
2.55251e-90	0.442723	0.493	0.215	4.66701e-86	2	Arhgef5
7.15851e-90	0.441754	0.953	0.821	1.30886e-85	2	Fam32a
1.08199e-89	0.400275	0.415	0.16	1.9783e-85	2	Zfp697
2.39059e-89	0.330398	0.292	0.075	4.37096e-85	2	Pcgf5
6.66748e-89	0.369733	0.333	0.097	1.21908e-84	2	Rab33a
7.06789e-89	0.444698	0.402	0.161	1.29229e-84	2	Morc4
8.40784e-89	0.28815	0.28	0.07	1.53729e-84	2	Fah
7.57593e-88	0.41711	0.449	0.177	1.38518e-83	2	Jade1
8.52142e-88	0.559116	0.622	0.394	1.55806e-83	2	Rbbp8
9.42672e-88	0.418763	0.464	0.2	1.72358e-83	2	Hpcal1
1.79433e-87	0.433614	1	1	3.28076e-83	2	Tceal9
1.84467e-87	0.345112	0.565	0.275	3.37279e-83	2	Clcn3
6.36231e-87	0.405231	0.413	0.153	1.16329e-82	2	Atxn1
9.24634e-87	0.290773	0.521	0.241	1.6906e-82	2	St3gal5
1.08119e-86	0.357549	0.274	0.065	1.97684e-82	2	Cyp1b1
1.58248e-86	0.487196	0.956	0.875	2.89341e-82	2	Anxa5
2.92141e-86	0.436834	0.845	0.614	5.3415e-82	2	Jtb
3.59281e-86	0.449899	0.921	0.769	6.5691e-82	2	Guk1
1.38028e-85	0.367111	1	1	2.52371e-81	2	mt-Atp6
2.1937e-85	0.446966	0.918	0.771	4.01096e-81	2	Psme1
2.81923e-85	0.377829	0.994	0.992	5.15468e-81	2	Vdac2
5.91487e-85	0.45395	0.786	0.516	1.08147e-80	2	Lpcat3
1.46756e-84	0.394391	0.364	0.126	2.68329e-80	2	Parvb
2.82542e-84	0.467874	0.732	0.489	5.166e-80	2	Iah1
4.38501e-84	0.350534	0.318	0.096	8.01754e-80	2	Frrs1
9.0933e-84	0.482048	0.843	0.645	1.66262e-79	2	Iscu
1.22317e-83	0.359311	0.543	0.262	2.23644e-79	2	C1qtnf7
1.78675e-83	0.477901	0.44	0.177	3.26689e-79	2	Tnfsf13b
6.67134e-83	0.311225	1	1	1.21979e-78	2	Clta
3.33399e-82	0.458397	0.742	0.491	6.09587e-78	2	Pnp
5.16302e-82	0.265934	0.257	0.061	9.44007e-78	2	Enpp4
1.08634e-81	0.42496	0.555	0.285	1.98627e-77	2	Uhrf1bp1l
1.17892e-81	0.740277	0.331	0.11	2.15555e-77	2	Gm20186
1.29251e-81	0.463053	0.534	0.28	2.36322e-77	2	C1qtnf12
1.85385e-81	0.29355	1	1	3.38957e-77	2	Slc25a3
2.46292e-81	0.419552	0.552	0.272	4.5032e-77	2	Pam
3.54834e-81	0.362972	0.995	0.981	6.48779e-77	2	Ndufb10
3.62577e-81	0.433237	0.809	0.56	6.62935e-77	2	Lrrc42
3.65717e-81	0.443461	0.938	0.871	6.68677e-77	2	Arhgap5
4.23715e-81	0.465266	0.842	0.635	7.74721e-77	2	Dnajc3
4.99668e-81	0.290016	0.316	0.095	9.13592e-77	2	Patj
6.29212e-81	0.363824	0.4	0.152	1.15045e-76	2	Klf9
7.85696e-81	0.421374	0.983	0.951	1.43657e-76	2	Mrpl33
8.43429e-81	0.322738	1	0.997	1.54213e-76	2	Uqcr10
9.09498e-81	0.445652	0.779	0.545	1.66293e-76	2	Eci1
1.50514e-80	0.364288	0.42	0.165	2.752e-76	2	Tjp2
3.68496e-80	0.399175	0.456	0.198	6.73759e-76	2	Oxnad1
7.86755e-80	0.471425	0.78	0.572	1.4385e-75	2	Parva
8.17538e-80	0.363671	0.332	0.107	1.49479e-75	2	Npas3
8.75311e-80	0.472237	0.612	0.374	1.60042e-75	2	Trub1
1.31484e-79	0.375214	0.384	0.149	2.40405e-75	2	Zbtb8a
1.68921e-79	0.432663	0.921	0.802	3.08855e-75	2	Ryk
3.51481e-79	0.433148	0.942	0.811	6.42648e-75	2	Wls
5.15189e-79	0.506078	0.507	0.259	9.41972e-75	2	Daam2
5.23047e-79	0.47644	0.772	0.531	9.56338e-75	2	Tjp1
7.02887e-79	0.366195	0.281	0.076	1.28516e-74	2	Adamts5
1.04393e-78	0.363303	0.494	0.224	1.90872e-74	2	Nipsnap1
2.64764e-78	0.299888	0.999	0.999	4.84094e-74	2	Ndufb9
3.12043e-78	0.419271	0.823	0.571	5.7054e-74	2	Cd47
4.01234e-78	0.38083	0.428	0.177	7.33616e-74	2	B4galt4
9.60071e-78	0.373021	0.417	0.172	1.75539e-73	2	Wrb
1.0551e-77	0.401505	0.573	0.299	1.92915e-73	2	Eif2ak2
2.55139e-77	0.469005	0.553	0.315	4.66496e-73	2	Dcbld2
2.55738e-77	0.466892	0.558	0.31	4.67591e-73	2	Cttnbp2nl
3.77373e-77	0.412584	0.909	0.73	6.89989e-73	2	Atraid
1.06292e-76	0.336388	1	1	1.94344e-72	2	Sec61b
1.13496e-76	0.379575	0.434	0.185	2.07516e-72	2	Magi3
1.90343e-76	0.275818	0.418	0.179	3.48024e-72	2	Pdgfa
2.10458e-76	0.303145	0.278	0.079	3.84802e-72	2	Lyrm9
2.70613e-76	0.410903	0.904	0.743	4.94789e-72	2	Psme2
2.95271e-76	0.370254	0.394	0.165	5.39873e-72	2	Ahcy
3.78416e-76	0.426024	0.605	0.352	6.91896e-72	2	Arf3
3.87747e-76	0.369884	0.353	0.13	7.08956e-72	2	Etfbkmt
4.02451e-76	0.448017	0.598	0.331	7.35841e-72	2	Ccdc136
5.42898e-76	0.345886	0.382	0.145	9.92635e-72	2	Creld1
5.62009e-76	0.442038	0.796	0.559	1.02758e-71	2	Hexa
2.08912e-75	0.463562	0.644	0.387	3.81975e-71	2	Ptpn13
2.71672e-75	0.332307	0.345	0.12	4.96726e-71	2	Tapbp
5.33114e-75	0.369713	0.379	0.147	9.74745e-71	2	Tmem150a
7.22978e-75	0.355734	1	1	1.32189e-70	2	mt-Co3
1.81738e-74	0.27339	1	1	3.3229e-70	2	Cox6c
2.25114e-74	0.329435	0.315	0.102	4.11599e-70	2	Pik3ip1
2.65898e-74	0.442008	0.918	0.823	4.86169e-70	2	Actn4
4.14505e-74	0.34083	0.991	0.957	7.57881e-70	2	Erp29
4.16647e-74	0.417106	0.869	0.685	7.61798e-70	2	Trappc2l
6.45725e-74	0.388555	0.789	0.521	1.18064e-69	2	Zbtb20
8.20018e-74	0.427474	0.898	0.744	1.49932e-69	2	Atp6v1e1
1.11996e-73	0.361432	0.485	0.226	2.04773e-69	2	Itsn2
1.8805e-73	0.535107	0.476	0.222	3.4383e-69	2	Col12a1
2.66281e-73	0.306266	1	0.999	4.86868e-69	2	Bsg
2.81994e-73	0.295908	0.28	0.081	5.15599e-69	2	Nkain3
3.08117e-73	0.368604	0.38	0.156	5.63361e-69	2	Snx7
3.17892e-73	0.42865	0.439	0.193	5.81234e-69	2	Arl4c
1.06362e-72	0.40221	0.942	0.865	1.94472e-68	2	Sri
2.93007e-72	0.34552	0.996	0.981	5.35733e-68	2	Atp6v1g1
3.02804e-72	0.41899	0.834	0.595	5.53646e-68	2	Sqstm1
3.96688e-72	0.402871	0.574	0.309	7.25304e-68	2	Ltbp3
4.62052e-72	0.321432	0.302	0.097	8.44816e-68	2	Serpinb9
6.26685e-72	0.417903	0.487	0.255	1.14583e-67	2	Chp1
9.90945e-72	0.623192	0.45	0.2	1.81184e-67	2	Tnfrsf12a
3.52739e-71	0.481482	0.989	0.98	6.44948e-67	2	Psip1
3.55806e-71	0.515318	0.638	0.374	6.50556e-67	2	Hes1
3.61198e-71	0.37762	0.94	0.822	6.60415e-67	2	Cox14
3.75492e-71	0.3262	0.991	0.93	6.86549e-67	2	Gpi1
4.2792e-71	0.417624	0.552	0.305	7.82409e-67	2	Mkrn1
4.73628e-71	0.35017	0.394	0.165	8.65981e-67	2	Spsb2
7.15794e-71	0.346666	0.407	0.172	1.30876e-66	2	Tnip1
7.911e-71	0.421294	0.407	0.177	1.44645e-66	2	Dbp
8.51973e-71	0.368321	0.945	0.775	1.55775e-66	2	Lamp2
9.22739e-71	0.353675	0.988	0.957	1.68714e-66	2	Atox1
9.98316e-71	0.411908	0.861	0.676	1.82532e-66	2	Uqcc3
1.08108e-70	0.412168	0.532	0.287	1.97665e-66	2	Ptprg
1.26624e-70	0.330259	0.487	0.232	2.3152e-66	2	Bnc2
1.37839e-70	0.335362	0.361	0.142	2.52024e-66	2	Ccdc117
2.59924e-70	0.280719	0.276	0.082	4.75246e-66	2	Enpp5
3.64332e-70	0.418496	0.55	0.288	6.66146e-66	2	Dapk1
1.04507e-69	0.358373	0.292	0.092	1.9108e-65	2	Egfl6
1.36985e-69	0.401593	0.823	0.606	2.50464e-65	2	Dtnbp1
2.03144e-69	0.387725	0.845	0.624	3.71429e-65	2	Asah1
2.48473e-69	0.339612	0.995	0.948	4.54309e-65	2	Itm2b
9.05015e-69	0.602424	0.677	0.525	1.65473e-64	2	Nav1
9.37628e-69	0.370605	0.508	0.256	1.71436e-64	2	March2
1.15548e-68	0.360893	0.426	0.19	2.11267e-64	2	Zdhhc21
1.35414e-68	0.373546	0.936	0.822	2.47591e-64	2	Arpc5l
[truncated: 1,745 more rows]
