# Supplementary material for: Directed differentiation of mouse pluripotent stem cells into functional lung-specific mesenchyme
Source: Nat Commun. 2023 Jun 13;14:3488. doi: 10.1038/s41467-023-39099-9 (PMC10264380; doi:10.1038/s41467-023-39099-9)
Supplement: Supplementary file 5 — Supplementary Data 2 [file 41467_2023_39099_MOESM5_ESM.xlsx]

## Sheet: Sheet1
LgM gene set	Han et al. gene set
Wnt2	Osr1
Wnt2b	Nkx6-1
Gli1	Rspo1
Gli2	Smpx
Gli3	Stmn1
Hhip	Tbx5
Ptch1	Cxcl13
Foxf1	Nr2f2
Tbx4	Hoxa5
Tbx5	Srsf2
Fgf10	Msc
Pdgfra	Sparcl1
Nkx6-1	Foxf1
	Pde5a
	Arl4a
	Hmga2
	Foxp1
	Nfib
	Ptms
	Dbi
	Fendrr
	Tnfrsf19
	Npc2
	Zfp503
	Fat1
	Id3
	Bdnf
	Vgll4
	Chd3
	Hoxa4
	Dpysl3
	Bcl11a
	Nrep
	Mllt3
	Serf1
	Unc5c
	Manf
	Nkd1
	Wnt2
	Nrip1
	Tbx3
	Mt1
	Foxp2
	Lxn
	Cdk6
	Tanc1
	Pdgfc
	Pitx2
	Igfbp2
	Auts2
	Fras1
	Mfge8
	Cacnb3
	Pgf
	Uchl1
	Sfrp2
	Adgrl2
	Xbp1
	Apoe
	Xist
	Gng2
