# Supplementary material for: Directed differentiation of mouse pluripotent stem cells into functional lung-specific mesenchyme
Source: Nat Commun. 2023 Jun 13;14:3488. doi: 10.1038/s41467-023-39099-9 (PMC10264380; doi:10.1038/s41467-023-39099-9)
Supplement: Supplementary file 6 — Supplementary Data 3 [file 41467_2023_39099_MOESM6_ESM.xlsx]

## Sheet: Sheet1
MANCs	ASM	VSM
Serpinf1	Hhip	Actg2
Cygb	Lum	Lmod1
Pi16	Igfbp5	Adam33
Rbp4	Enpp2	Acta2
Smoc2	Fgf18	Myh11
Dcn	Aspn	Map3k7cl
Entpd2	Tgfbi	Cnn1
Tspan11	Cdh4	Fam129a
Igfbp4	Mustn1	Tpm2
Col14a1	6330403K07Rik	Slc11a1
Scara5	Pde10a	Map1b
Fbln1	Gja1	Col8a1
Pdgfrl	P2ry14	Actc1
Mmp23	P4ha3	Aoc3
Col1a2	Cntfr	Ramp1
Col15a1	Cyp2e1	Mustn1
Clec3b	Grem2	Myl9
F3	Sgcg	Cdh13
Ccl11	Cd9	Sh3bgr
Itgbl1	Wif1	Gpc6
Igfbp6	Fxyd6	Aspn
Col1a1	Ngb	Tagln
Adamts2	Clu	Crip1
Fgl2	Ptma	Des
Aebp1	Crip1	Prss23
Meg3	Gem	Synpo2
Dner	Map1b	Rgs5
Islr	Pde4b	Id4
Gdf10	Pcsk5	Gm13479
Osr1	Wnt5a	Filip1l
Ntrk2	Gadd45g	Tpm1
Fbln2	Igfbp3	Myl6
Gpnmb	Myc	Notch3
Ahnak2	Net1	Itih4
Timp1	Malat1	Ebf1
Cpxm1	Thbs1	S100a4
Htra1	Dcn	Id2
Gfpt2	Nr4a2	Stom
Mfap5	Pde1a	Tinagl1
Dpt	Adamts1	Olfml2b
Il33	Col3a1	Tm4sf1
Igfbp7	Rnf122	Hspb6
Col3a1	Rgs2	Ttll7
Apod	Ccdc80	Timp4
Sult5a1	Junb	Pcdh7
Ctsk	Lcorl	Gucy1b3
Tnfaip6	Prnp	Cpe
Qpct	Ednrb	Gucy1a3
Htra3	Tnfsf9	Cdc42ep3
Tpt1	Nfkbia	Rgs4
