# Supplementary material for: Directed differentiation of mouse pluripotent stem cells into functional lung-specific mesenchyme
Source: Nat Commun. 2023 Jun 13;14:3488. doi: 10.1038/s41467-023-39099-9 (PMC10264380; doi:10.1038/s41467-023-39099-9)
Supplement: Supplementary file 7 — Supplementary Data 4 [file 41467_2023_39099_MOESM7_ESM.xlsx]

## Sheet: Sheet1
MANCs	ASM	VSM
Gsn	Hhip	Myl6
Igfbp6	Lum	Myl9
Serping1	Bmp5	Tpm2
Mfap4	Enpp2	Acta2
Col1a2	Malat1	Myh11
Inmt	Gja1	Tagln
Clec3b	Thbs1	Ppp1r14a
Mmp2	Wif1	Tpm1
Cfh	Rarres2	Dstn
Cpxm1	Aspn	Des
Rbp1	Dpt	Flna
Olfml3	Mt1	Actg2
Dpep1	Igfbp5	Tinagl1
Cd34	P4ha3	Cald1
Pid1	Mt2	Epas1
Pcolce	Odc1	Mylk
Nbl1	Tgfbi	Pbxip1
Efemp1	Pcsk5	Mcam
Abca8a	Pappa2	Actn1
Cygb	Pam	Tns1
Adh1	Cdh4	Sncg
Gpc3	S100b	Mustn1
Timp2	Cd44	Notch3
Itgbl1	Sema3c	Itgb1
C3	6330403K07Rik	Fam129a
Rbp4	Adamtsl2	Ppp1r12a
Adamts2	Sgcg	Lpp
Slc43a3	Fmo2	Lmod1
Rnase4	Rnf122	Rbpms
Serpinf1	Cntfr	Map1b
