# Supplementary material for: Directed differentiation of mouse pluripotent stem cells into functional lung-specific mesenchyme
Source: Nat Commun. 2023 Jun 13;14:3488. doi: 10.1038/s41467-023-39099-9 (PMC10264380; doi:10.1038/s41467-023-39099-9)
Supplement: Supplementary file 8 — Supplementary Data 5 [file 41467_2023_39099_MOESM8_ESM.xlsx]

## Sheet: Sheet1
Distal	Proximal
1700012B07Rik	D630033O11Rik
Syt13	Islr2
Gm7932	Epyc
Ndst4	Gap43
Gm9951	Ebf3
Col28a1	Gpr165
Gm19461	Rbfox3
Kcnmb2	3110039M20Rik
Oit3	Grin3a
Pacsin1	Thbs4
Tmem8c	Cdh9
Shisa2	Shox2
Ano5	Gpr1
D630029K05Rik	Gm266
Scube2	Sct
Gm13703	Six2
E030013I19Rik	Efhd1
Lmod2	Gsc
Mapt	Ebf2
Gm11707	Foxg1
Pcdh12	Gm16006
A230065H16Rik	Dact2
Nebl	Fam150b
Mettl21e	Cxcl9
Cass4	Meox1
Limch1	Gm10000
Ms4a4b	Serpinb7
Pitx1	Map7d2
Aoc1	Sult1e1
Gm26511	Adam12
Bpifa2	Lhx8
Eva1a	Duoxa1
Itga8	Krtdap
Pantr1	AI607873
Tmem171	Gdf6
RP23-378D16.4	Armc3
Agtr1b	Eya2
Cdo1	Aldh1a3
Scn3a	Kcnt2
Aloxe3	Mcf2l
Tmem163	Uchl1
Npnt	Lmo2
Lrat	Stk32b
Cdh22	Ackr1
Kcnk1	Bcat1
Bmp3	Slc6a12
2023-09-04	Rspo3
Col13a1	Slfn5
Cldn11	Dlk1
Mannr	Edn1
Pgm5	Arhgef28
4930432K21Rik	H19
Kcnk13	AC168977.1
Kcnip1	Thsd7b
Ppp1r3a	4930447C04Rik
Cpb1	Stmn4
Gyg	Postn
Fgfr4	Sfrp4
Exph5	Ephx4
Pla2g7	Cthrc1
Scrg1	Cadm3
Slc22a3	Sox9
Chst3	Myoc
Myo1b	Colec10
AI504432	St8sia1
Gja5	Tbx20
Slc36a2	Cyp1b1
Gm26885	Sphkap
Gm20383	Lrrn4cl
Slc7a10	Rgs7
Chst8	Prokr1
Cutal	Pcdh20
Greb1	Gria4
Tnnc1	Etnk2
Kcnh2	Cxxc4
Adra1a	Adipoq
Ly86	Pde11a
Amph	L3mbtl4
Kcnj12	Qprt
Mettl7a2	1700024P16Rik
Mettl7a1	Slc25a21
Nt5dc2	Tmem200c
C6	Cited1
Cd40	Pcdh19
2010107G23Rik	Chl1
Endou	Nefm
Hsd11b1	Fam167a
Nrtn	Gm11697
Colq	Fst
Macf1	Creb5
Nrap	Gm9994
Prom1	Ankef1
Gm4876	Lmntd1
Gsg1l	Rec114
Selenbp2	Esrrg
Nrcam	Gm42487
Gm4035	Gm11681
Spdya	Maneal
Adap2	1700047M11Rik
Slc27a6	Galnt16
Cd82	Angptl1
Rspo4	Ebf1
Pcdhb9	Ifi205
Rnf32	Adamts16
Il22ra2	Kcnc2
Gng2	Gm13021
Pipox	Ppfia2
Ppp1r14a	Cytl1
Slc38a5	Asb4
Tecrl	Rbm20
Raver2	Comp
4931428F04Rik	Col8a1
Kbtbd13	Thy1
Fhod1	AI427809
Lbh	Ackr4
Inmt	Dio2
Hs6st3	Slc6a13
Myom3	Ly6c1
D430041D05Rik	C130026I21Rik
Cox6b2	Opcml
Cacna1d	Nkain3
Cav3	Prr36
Gpr176	Mrgpre
Samd3	Nkx6-1
Tmem150c	Cpne7
Adrb3	Esm1
Nrxn1	Ano4
Zcchc18	Creb3l3
Alcam	Car8
Tnfsf15	Adamtsl3
Dclk3	Mtcl1
Cox8b	Zcchc5
Brinp1	Vstm2b
G0s2	Stxbp6
Ifitm1	AW551984
Syt6	Scg3
Gng11	Slc4a10
Stbd1	Cerkl
Nnat	Pcsk6
Syn2	Gas2l3
Spon1	Duox1
Ankrd1	Dnah3
Prex2	Oxtr
Tmprss5	Ptx3
Nostrin	Prg4
Nlrp10	Ifi204
Hgf	Bpifa1
Nexn	Diras2
Fam210b	Akr1cl
Fat3	Plau
Gm2415	Thbs2
Tbx3os1	Trnp1
Il12a	Clip4
Gm14412	Avpr1a
Adgrl3	5033428I22Rik
Edn3	Blnk
Dtna	RP23-430B14.2
Bcas3os2	Col11a1
Gm26578	Lmo3
Adrb2	Grm7
Foxl1	Smc1b
Adora2a	Sim2
Eepd1	Myrip
Bcas3os1	Penk
Mamdc2	Anxa3
Ptger1	Anks1b
Cox7b2	Fap
Pnpla3	Mnda
Ablim3	Ankrd55
Pygm	Mlxipl
Cyp7b1	Cd28
Sec14l4	Hand2
Amtn	Tmem30b
Ncald	Phf11b
C1qtnf4	Ackr3
Rin3	C1ql3
Gpc1	Scara5
Prtn3	Ptn
Gpr4	Ngf
Pank1	Cxcl13
Sparcl1	Tg
Hivep3	Tmod2
Tmem82	AA467197
Lrch4	Six1
Lrrn3	Eya4
Smim4	Ly6k
Garem	Barx1
Fetub	Slfn8
Shroom3	Coro2b
Gm9920	Lypd1
Notum	Fam131b
Gm13889	Fbln2
Adh7	Ggt5
Phyhd1	Nova1
Camk2a	Sfrp2
Kcna2	Ptgs2
Prr5l	Clstn2
Ch25h	Gm21807
Fam222a	Krt20
Kcng1	Lcn8
Art4	RP23-16L19.4
Spta1	Prdm8
Hsf4	Papln
Csrp1	Plac8
Aldh16a1	Emilin2
Hcn1	Tmeff2
Pou3f3	Procr
Schip1	2410004I01Rik
Ms4a4c	Gxylt2
Ccdc68	Frzb
Sort1	1700019D03Rik
Synm	Ptgs2os2
Mettl24	Aif1l
Angpt2	Gm11131
Aph1c	Mgarp
Gm44029	Tmigd1
Tmem176a	Jph4
Nol3	Gm26548
Tmem200a	Vash2
Hoxa7	Zfp385a
Lclat1	Twist1
Padi4	Hpca
Slc25a34	Tgtp2
Cxcl14	Ppp2r2b
Cda	Fgf16
Aldh1l1	Nfasc
Gm4724	Gnrhr
Fggy	Vav3
Taco1os	Phf11a
Ripply3	Epb41l3
Wasf3	Anpep
Chrnb1	Oas1a
Prkg2	Oas3
Dach1	Gda
Selenbp1	Flrt3
Ptk7	Cilp
Tmem35	Ly6a
Rasl12	Cldn22
Aldh1a1	Fbn2
Nrp2	Adora2b
Cpm	Gfra1
Fgfr3	Col6a6
6030408B16Rik	Dkk2
Car2	Trim30d
Trpv1	Fmnl1
Rab3ip	Dlg2
Cnr1	Wnt10b
Slc16a9	Ret
Sytl5	Foxp2
Gpam	A530032D15Rik
