# Supplementary material for: Directed differentiation of mouse pluripotent stem cells into functional lung-specific mesenchyme
Source: Nat Commun. 2023 Jun 13;14:3488. doi: 10.1038/s41467-023-39099-9 (PMC10264380; doi:10.1038/s41467-023-39099-9)
Supplement: Supplementary file 9 — Supplementary Data 6 [file 41467_2023_39099_MOESM9_ESM.xlsx]

## Sheet: Sheet1
Adventitial	Alveolar	Peribronchial	Pericyte	Smooth Muscle
Dcn	Gyg	P2ry14	Cox4i2	Myl9
Serpinf1	Limch1	Hhip	Ndufa4l2	Acta2
Igfbp4	Npnt	Aspn	Higd1b	Tagln
Cygb	Olfml3	Enpp2	Gucy1a3	Myl6
Col14a1	Macf1	Pappa2	Gucy1b3	Tpm2
Clec3b	Inmt	Wnt5a	Pdzd2	Myh11
Col1a2	Tmem176a	Gja1	Pde5a	Lmod1
Pi16	Mfap4	Fgf18	Pdgfrb	Tpm1
Aebp1	Cp	6330403K07Rik	Vtn	Dstn
Col3a1	Colec12	P4ha3	Emid1	Mustn1
Fbln1	Lbh	Lum	Fermt2	Flna
Igfbp6	Pcolce2	Igfbp5	Vsnl1	Actc1
Col1a1	Gpx3	Rgs2	Gap43	Sh3bgr
Nbl1	Fhl1	Cyp2e1	Postn	Lpp
Il11ra1	Tmem176b	S100b	Ebf1	Cnn1
Entpd2	Mxra8	Mustn1	Mfge8	Des
Htra3	Plxdc2	Spon2	Pcdh18	Ramp1
Serping1	Col13a1	Grem2	Notch3	Map1b
Il33	Cdo1	Tgfbi	Fam162b	Actg2
Timp2	Sod3	Pdlim3	Ppp1r14a	Cald1
Cfh	Rbp1	Pde10a	9230104L09Rik	Synpo2
Gxylt2	Spon1	Csmd1	Lipg	Crip1
Tspan11	Cebpb	Bmp5	Agtr1a	Fbxl22
C1s1	Csrp1	Thbs2	Nkain4	Mylk
Adh7	Ces1d	Sbspon	Trpc6	Fam129a
Smoc2	Slc38a5	Pam	Hbegf	Itih4
Abca8a	Hsd11b1	Kcnj8	Crim1	Hspb6
Itgbl1	Adh1	Igf1	Rgs4	Adam33
C4b	Aldh1a1	Scx	Lhfp	Col18a1
Cd302	Serping1	Lgr6	Gng11	Rrad
Scara5	Slc36a2	Gem	Ifitm1	Prss23
Timp3	Gsn	Agt	Fam162a	Prkcdbp
C3	Nebl	Pde1a	Maged2	Gpc6
Ccl11	Gpm6b	Lgals1	Kcnk3	Cdc42ep3
Bicc1	Tcf21	Plat	Lmcd1	Map3k7cl
Ctsl	Mettl7a1	Lhfpl2	Cdkn1c	Filip1l
Mfap5	Fn1	Cdh4	Adgrg6	Cpe
Abcc9	Cxcl14	Malat1	Arhgap42	Cdh13
Sparc	Cdh11	Egfem1	Gjc1	Actn1
Adamts2	Fmo2	2900055J20Rik	Nrarp	Tinagl1
Cpz	Mmp2	Rab38	Card9	Pbxip1
Abi3bp	Meox2	Thbs1	Itga1	Timp4
Ctsk	Angptl4	Ccdc3	F2r	Aoc3
Rbp4	Ptprd	Tgfb3	Art3	Kcnmb1
Meg3	Prelp	Wif1	Rasgrp2	Tcap
Cd63	Fth1	Net1	2023-09-07	Sncg
Gpc3	Vcam1	Fstl1	Meg3	Pcp4l1
Cpxm2	Cyr61	Col12a1	Itm2a	Ntrk3
Apod	Slit2	Lmna	Pdgfa	Nudt4
Serpinh1	Scube2	Ckb	Hrct1	Ppp1r14a
