# Supplementary material for: Directed differentiation of mouse pluripotent stem cells into functional lung-specific mesenchyme
Source: Nat Commun. 2023 Jun 13;14:3488. doi: 10.1038/s41467-023-39099-9 (PMC10264380; doi:10.1038/s41467-023-39099-9)
Supplement: Supplementary file 10 — Supplementary Data 7 [file 41467_2023_39099_MOESM10_ESM.xlsx]

## Sheet: Sheet1
Gene	Company	Catalog number	Assay ID
Acta2	ThermoFisher	4331182	Mm00725412_s1
Ager	ThermoFisher	4331182	Mm01134790_g1
Bcl11a	ThermoFisher	4331182	Mm00479358_m1
Cd34	ThermoFisher	4331182	Mm00519283_m1
Chd3	ThermoFisher	4331182	Mm01332658_m1
Clec3b	ThermoFisher	4331182	Mm00495657_m1
Col1a1	ThermoFisher	4331182	Mm00801666_g1
Col1a2	ThermoFisher	4331182	Mm00483888_m1
Enpp2	ThermoFisher	4331182	Mm00516572_m1
Etv5	ThermoFisher	4331182	Mm00465816_m1
Foxa2	ThermoFisher	4331182	Mm01976556_s1
Foxf1	ThermoFisher	4331182	Mm00487497_m1
Foxj1	ThermoFisher	4331182	Mm01267279_m1
Gli1	ThermoFisher	4331182	Mm00494654_m1
Hhip	ThermoFisher	4331182	Mm00469580_m1
Hmga2	ThermoFisher	4331182	Mm04183367_g1
Hopx	ThermoFisher	4331182	Mm00558630_m1
Id2	ThermoFisher	4331182	Mm00711781_m1
Krt5	ThermoFisher	4331182	Mm01305291_g1
Lum	ThermoFisher	4331182	Mm01248292_m1
Mmp2	ThermoFisher	4331182	Mm00439498_m1
Myh11	ThermoFisher	4331182	Mm00443013_m1
Nkx2-1	ThermoFisher	4331182	Mm00447558_m1
Nkx6-1	ThermoFisher	4331182	Mm00454961_m1
Notch3	ThermoFisher	4331182	Mm01345646_m1
Osr1	ThermoFisher	4331182	Mm00726877_m1
Otx1	ThermoFisher	4331182	Mm01616047_m1
Pax8	ThermoFisher	4331182	Mm00440623_m1
Pde5a	ThermoFisher	4331182	Mm00463177_m1
Pdgfra	ThermoFisher	4331182	Mm00440701_m1
Ptch1	ThermoFisher	4331182	Mm00436026_m1
Rpb4	ThermoFisher	4331182	Mm00803264_g1
Rspo1	ThermoFisher	4331182	Mm00507077_m1
Scgb1a1	ThermoFisher	4331182	Mm00442046_m1
Serpinf1	ThermoFisher	4331182	Mm00441270_m1
Sftpc	ThermoFisher	4331182	Mm00488144_m1
Sox2	ThermoFisher	4331182	Mm00488369_s1
Sox9	ThermoFisher	4331182	Mm00448840_m1
Sparcl1	ThermoFisher	4331182	Mm00447784_m1
Stmn1	ThermoFisher	4331182	Mm02601852_g1
Tagln	ThermoFisher	4331182	Mm00441660_m1
Tbx4	ThermoFisher	4331182	Mm00550372_m1
Tgfbi	ThermoFisher	4331182	Mm01337605_m1
Timp4	ThermoFisher	4331182	Mm01184417_m1
Tnfrsf19	ThermoFisher	4331182	Mm00443506_m1
Trp63	ThermoFisher	4331182	Mm00495788_m1
Wif1	ThermoFisher	4331182	Mm00442355_m1
Wnt2	ThermoFisher	4331182	Mm00470018_m1
Wnt2b	ThermoFisher	4331182	Mm00437330_m1
