# Supplementary material for: Directed differentiation of mouse pluripotent stem cells into functional lung-specific mesenchyme
Source: Nat Commun. 2023 Jun 13;14:3488. doi: 10.1038/s41467-023-39099-9 (PMC10264380; doi:10.1038/s41467-023-39099-9)
Supplement: Supplementary file 12 — Source Data [file 41467_2023_39099_MOESM12_ESM.xlsx]

## Sheet: Figure 1
Figure 1c
	KDR+			KDR-
	Rep1	Rep2	Rep3	Rep1	Rep2	Rep3
Foxf1	51.2345	4511.86	3775.85	11.8895	24.9498	0.148458
Pax2	1.0573	8.07221	4.549	0.0110102	0.08247	0.169971
Tbx6	6.37678	6.97319	1.47803	0.573486	2.28871	5.15172
Figure 1e
	all	-RA	-BMP4	-WNT3A	-PMA	-BMP4&WNT3A
Rep1	21.3	0	8.83	3.54	9.8	25.1
Rep2	20.2	0	15.3	1.56	7.74	20.4
Rep3	21.7	0.1	3.51	2.13	9.52	12.4
Rep4	14.2	0	23.8	1	7.37	31.2
Rep5	15.9	0.1	19	1.26	7.73	25.8
Rep6	8.1	0.1	7.2	0.9	5.2	31.2			3.15667e-07
Rep7	26.3	0	27.8	6.4	13	40.3
Rep8	21.9	0	31.1	3.6	12.6	34.3
Rep9	17	0.1	17.6	4.3	9.3	26.1
T-test		1.69031e-08	0.707029	3.15667e-07	0.000213205	0.0142047
Figure 1f
	RA&PMA	+XAV	+Wnt3a 3ng/ml	+Wnt3a 200ng/ml
Rep1	8.92	0.86	5.6	5.15
Rep2	16.9	2.39	8.69	6.31
Rep3	10.4	5.16	9.93	9.48
T-test		0.0281807	0.222007	0.139965
Figure 1g
	RA&PMA	RA	PMA	RA&Cyclo
Rep1	29.9	4.34	0	0.9
Rep2	10.2	6.95	0.036	0.087
Rep3	35	11.3
Rep4	27.7	5.13	0.47	2.01
T-test		0.0154792	0.0102831	0.0118299
	% GFP
Day	Rep1	Rep2	Rep3	Rep4
8	1.9	0.64	0.53	1.56
9	5	5.53	10.1	8.54
10	14.9	10.5	26.2	16.6
11	15.7	7.84	32.4	35
12	22.5	19	39.2	33.4
13		12.3	34.4	37.8
Figure 1i
	KDR+	KDR-	Non-sorted
Rep1	38.9	0.28	11.9
Rep2	53.1	1.53	8.01
Rep3	36.6	0.33	1
T-test		0.00123672	0.00408313
Figure 1j	Mesenchymal	Epithelial
Rep1	29.9	6.81
Rep2	10.2	2.66
Rep3	35	7.58
Rep4	27.7	3.59
Rep5		5.41
T-test		0.00390845

## Sheet: Figure 2
Figure 2g
	% GFP
Day	Rep1	Rep2	Rep3
7	0.09	0.03	1.12
9	6.74	3.87	9.65
11	12.2	13.2	19.8
13	7.91	6.43	12.7
15	7.76	6.71	18.1
17	5.65	5.44	17.5
19	4.82	4.44	18.3
21	4.38	2.83	19.2
23	3.88	5.35	12.5
25	4.39	3.72	12.4
27	2.11	3.22	9.96
29	2.09	2.78	8.81
31	1.84	3.27	8.37
33	1.24	3.77	8.44
35	1.09	2.9	8.81
37	0.59	2.85	10.1
39	0.29	3.17	10.7
41	0.59	1.74	9.28
43	0.4	3.5	10
45	0.42	3.09	12.4
47	0.2	3.62	12.8
49	0.38	3.9
51	0.65	3.42	10
53	0.51	3.57	11.5
55	0.24	4.1	11.9
57	0.29	4.79	11.6
59	0.41	3.96	7.3
61	0.63	4.16	10.9
Figure 2h
	Tbx4
	iLM	iLMNeg	Primary
Rep1	115.443	11.8027	616.016
Rep2	180.702	9.22134	498.331
Rep3	75.171	12.2029	458.738
Rep4	58.9141	4.46517
T-test		0.0112246	0.000442036
	Foxf1
	iLM	iLMNeg	Primary
Rep1	1936.11	217.615	1526.55
Rep2	3584.13	925.095	1431.66
Rep3	2238.58	426.014	2007.79
T-test		0.0197177	0.158013
	Gli1
	iLM	iLMNeg	Primary
Rep1	1.43545	0.54562	2.31591
Rep2	3.07055	0.851192	2.0473
Rep3	2.0851	0.393118	2.59313
Rep4	2.03237	0.248584
T-test		0.00391981	0.715205
	Ptch1
	iLM	iLMNeg	Primary
Rep1	5.47035	1.15353	6.9684
Rep2	16.6014	4.01106	4.61218
Rep3	10.2622	2.94468	8.53563
T-test		0.0723591	0.299475
	Hhip
	iLM	iLMNeg	Primary
Rep1	9.55784	1.43486	18.035
Rep2	25.9709	9.34309	20.7958
Rep3	15.57	2.97756	33.8717
Rep4	14.6581	1.23296
T-test		0.0179937	0.234559
	Wnt2
	iLM	iLMNeg	Primary
Rep1	84.9088	74.5114	2656.61
Rep2	186.126	97.2986	1195.51
Rep3	23.6291	17.8672	1374.86
Rep4	70.2451	65.3065
T-test		0.497682	0.00796951
	Wnt2b
	iLM	iLMNeg	Primary
Rep1	4386.3	7676.96	239.228
Rep2	4638.9	5406.55	958.423
Rep3	1873.78	7067.12	439.929
Rep4	1588.06	2489.03
T-test		0.122702	0.0453119
	Nkx6-1
	iLM	iLMNeg	Primary
Rep1	164.459	16.2746	1315.21
Rep2	131.439	47.6457	1875.97
Rep3	1243.92	503.265	1896.6
Rep4	2035.15	177.998
T-test		0.185537	0.216308
Figure 2i
	Sparcl1
	iLM	iLMNeg	Primary
Rep1	80.8893	15.8762	121.215
Rep2	85.3345	25.0881	74.5495
Rep3	65.3732	37.2332	77.2918
Rep4	121.429	46.0158
T-test		0.00561999	0.889452
	Pde5a
	iLM	iLMNeg	Primary
Rep1	36.575	6.93405	27.7973
Rep2	34.5493	12.8398	36.927
Rep3	27.4175	11.7412	28.703
Rep4	41.921	20.3378
T-test		0.00162881	0.398078
	Tnfrsf19
	iLM	iLMNeg	Primary
Rep1	61.8658	30.5229	58.8423
Rep2	55.2153	32.9981	60.9814
Rep3	39.0194	17.7419	73.0672
Rep4	53.0885	34.2379
T-test		0.00868674	0.137228

## Sheet: Figure 3
Figure 4e
Cherry percentage
Sample	Rep1	Rep2	Rep3	Rep4	Rep5	Rep6	Rep7	Rep8	Ttest
Ch+ D	91.1	95.9	85.9	83.4	81.4	68.4	41.2	76.6
Ch+ & iLM D	94.2	95.2	95.9	96	95.5	86.5	80.9	97.3	0.0120653
Ch+ & MEFs D	95	91.8	96.7	92.1	70	91.2	59.8	96.5	0.0820041
Ch+ P	48.7	67	72.2	83.5	86	30.1	24.2	59.7
Ch+ & iLM P	31.2	65.2	32.5	33	87.3	67.2	45.7	72.7	0.678667
Ch+ & MEFs P	86.5	97.1	81.6	69.2	75	94.3	72.8	95.9	0.0388371
Cherry yield
Sample	Rep1	Rep2	Rep3	Rep4	Rep5	Rep6	Rep7	Rep8	Ttest
Ch+ D	5.46053	5.00787	6.3913	1.5379	3.42984	1.99927	2.72227	0.795012
Ch+ & iLM D	82.0385	109.044	73.9097	51.9254	42.3607	35.1259	27.5303	17.1467	0.00168419
Ch+ & MEFs D	12.2345	33.536	6.52811	5.07595	0.292307	0.313296	4.22793	1.18505	0.250639
Ch+ P	0.153219	5.35142	3.06053	0.962028	6.66217	1.94102	1.02263	0.1762
Ch+ & iLM P	16.5784	61.5904	16.2753	25.4595	19.9657	17.6443	10.4984	19.4832	0.00529261
Ch+ & MEFs P	0	7.90131	6.21424	2.435	0.383405	0.480402	0.355311	0.757098	0.926067

## Sheet: Figure 4
Figure 5a
Sox9
Sample	Rep1	Rep2	Rep3	Rep4	Rep5	Rep6	Rep7	Rep8	T-test
D13 Ch+	5.47222	11.5817	60.8838	7.76747	5.83389	9.77565	6.77615	5.13015
Ch+ D	4.16162	21.8854	19.8311	32.5824	12.2195	15.4912	13.5506	8.54567	0.0393713
Ch+ & iLM D	24.912	101.645	204.519	49.9716	29.5987	50.0404	31.3762	49.1187
Ch+ P	9.56864	4.62281	19.1775	5.58151	28.4549	25.38	16.1825	9.92856
Ch+ & iLM P	17.7492	12.4425	88.0957	18.7758	18.8792	18.691	15.1385	10.5655
Etv5
Sample	Rep1	Rep2	Rep3	Rep4	Rep5	Rep6	Rep7	Rep8	T-test
D13 Ch+	0.048626	1.27837	1.63138	1.536	0.0166822	0.0180576	0.0151619	0.0517518
Ch+ D	0.863037	1.73034	1.64644	1.14983	1.63979	0.592394	0.820634	0.502035	0.0092517
Ch+ & iLM D	0.882476	4.12748	2.44062	1.20565	2.85906	2.04585	1.48337	1.7739
Ch+ P	0.233221	0.673391	0.300711	0.317404	0.221704	0.228394	0.107425	0.226744
Ch+ & iLM P	0.258618	0.470093	0.438396	0.423403	0.634654	0.319155	0.392642	0.385877
Sftpc
Sample	Rep1	Rep2	Rep3	Rep4	Rep5	Rep6	Rep7	Rep8	T-test
D13 Ch+	8.45962	150.394	156.671	422.94	2.48065	30.3162	4.53692	7.87101
Ch+ D	1.60465e+06	4.29246e+06	1.55937e+06	2.57832e+06	3.35216e+06	1.54967e+06	612178	1.27641e+06	0.00144631
Ch+ & iLM D	212166	2.66896e+06	516568	468997	1.55796e+06	541274	689826	441012
Ch+ P	105370	343942	15588.1	132346	10846.5	21921	5505.27	162204
Ch+ & iLM P	2637.04	45961.1	2271	8332.45	56567.1	12759.8	2456.88	72406.9
Sox2
Sample	Rep1	Rep2	Rep3	Rep4	Rep5	Rep6	Rep7	Rep8	T-test
D13 Ch+	0.067761	0.0590532	0.0528402	0.0364883	0.162047	0.148951	0.171237	0.0755912
Ch+ D	0.00216355	0.00159543	0.00397659	8.7879e-06	0.00198672	0.00717035	0.00868584	0.00949038
Ch+ & iLM D	0.0010442	0.00083606	0.00571651	0.00096399	0.0256472	0.0111445	0.0398217	0.00337719
Ch+ P	0.0631313	0.0311348	0.0454445	0.0252986	0.0166384	0.0268778	0.0118366	0.0257873	0.0018254
Ch+ & iLM P	0.0622496	0.101286	0.159507	0.0939369	0.121233	0.0607938	0.0693549	0.0824607
Trp63
Sample	Rep1	Rep2	Rep3	Rep4	Rep5	Rep6	Rep7	Rep8	T-test
D13 Ch+	4.68111	3.6818	15.6957	1.28724	24.6539	12.8301	5.85369	10.9048
Ch+ D	0.0631787	0.856095	3.57284	0.441414	24.6625	29.0239	5.2897	6.70605
Ch+ & iLM D	0.680317	1.42367	3.4739	1.71875	178.416	129.623	252.263	16.9185
Ch+ P	175.789	193.295	282.348	76.0219	54.6062	60.415	38.0911	56.1052	0.00884362
Ch+ & iLM P	228.272	343.98	1244.97	390.005	1591.94	539.371	683.515	828.711
Trp63
Sample	Rep1	Rep2	Rep3	Rep4	Rep5	Rep6	Rep7	Rep8	T-test
D13 Ch+	33.5822	5.16765	2.84685	1.98803	2.94978	4.72551	4.58776	7.60272
Ch+ D	569.168	504.721	375.549	170.664	35518.7	38398.4	5364.03	35758.2
Ch+ & iLM D	0.502681	1.77526	26.8098	14.3067	10.1835	259.17	136.798	8.01538
Ch+ P	241040	136228	49339.6	10490.8	200754	489168	67669.5	173864	0.0254406
Ch+ & iLM P	20157.8	86689.4	5256.82	2546.87	2490.53	988.7	685.061	1627.35

## Sheet: Figure 5
Figure 6c
Cherry Yield
	Rep1	Rep2	Rep3	Rep4	Rep5	Rep6	Rep7
Ch+ & iLM	38.81	34.5424	23.1394	44.0082	19.9592	18.1067	15.4282	0.503168
Ch+ & pLM	36.5243	27.1849	20.9503	47.8327	26.6466	21.953	23.3909
Figure 6f
	Cherry Percentage				Cherry Yield
	Rep1	Rep2	Rep3	T-test	Rep1	Rep2	Rep3	T-test
Ch- only	26.1	45.7	9.96		0.188211	2.1169	0.229239
Ch- & iLM	77.7	86.9	81.3	0.0251186	37.7351	57.256	32.3224	0.0268299
Ch- & MEFs	0	3.07	3.17	0.135651	0	0.136555	0.0289874	0.315952
Figure 6i
	Rep1	Rep2	Rep3	Rep4	T-test
pE	8.23557	9.77102	8.30811	7.50849	0.00531631
pE&iLM	16.2107	13.643	12.4478	12.9535
Figure 6j
Sox9
	Rep1	Rep2	Rep3	Rep4	T-test
pE	3.38017	11.1147	2.11093	9.13433	0.242468
pE & iLM	6.21883	4.31099	8.29909	17.6009
Etv5
	Rep1	Rep2	Rep3	Rep4	T-test
pE	0.464334	0.203741	0.473129	0.43155	0.040371
pE & iLM	0.623764	0.327011	0.793784	1.08605
Sftpc
	Rep1	Rep2	Rep3	Rep4	T-test
pE	1.85702e+06	1.21613e+06	444185	853429	0.0275523
pE & iLM	227890	215473	114444	304080
Ager
	Rep1	Rep2	Rep3	Rep4	T-test
pE	741.864	283.536	591.561	736.343	0.00565181
pE & iLM	60.5378	23.9875	18.8256	81.7597

## Sheet: Figure 6
Figure 7a
Foxf1
	Rep1	Rep2	Rep3	Rep4	Rep5	Rep6	Rep7	Rep8	T-Test
D11 iLM	5270.47	7181.44	14117.6	9986.03	22582.1	9680.31	23819.2	27156.5
Ch+ & iLM D	3129.61	1992.49	9475.25	2379.37	3135.23	747.597	8739.93	9620.77	0.00312408
Ch+ & MEFs D	32.5647	29.148	46.2482	20.0139	37.1114	13.3765	166.38	106.438
Ch+ & iLM P	2959.83	1621.02	5067.39	3294.35	6403.83	821.818	7524.86	7104.92	0.00183639	0.515468
Ch+ & MEFs P	13.5782	16.6234	9.42561	10.3933	336.754		96.6344	95.9241
Acta2
	Rep1	Rep2	Rep3	Rep4	Rep5	Rep6	Rep7	Rep8	T-Test
D11 iLM	1.95464	3.30635	11.4263	8.10101	9.12547	20.9805	19.6321	15.4642
Ch+ & iLM D	6.57544	10.7805	37.2235	18.6308	115.476	100.256	101.712	69.0095	0.0130942
Ch+ & MEFs D	4.26993	2.56558	18.7315	7.96854	12.6313	3.73429	29.8021	7.181
Ch+ & iLM P	6.15847	5.01573	26.1865	16.6448	22.52	24.5153	30.1177	9.4214	0.0351522	0.0225086
Ch+ & MEFs P	1.26644	1.15928	1.0939	1.07249	3.58117		12.5689	1.12116
Col1a1
	Rep1	Rep2	Rep3	Rep4	Rep5	Rep6	Rep7	Rep8	T-Test
D11 iLM	2.01458	9.68494	5.87373	9.30111	12.7985	12.3735	14.2243	63.0813
Ch+ & iLM D	40.7539	63.3927	35.0296	85.5813	118.488	163.085	105.635	158.295	0.000725965
Ch+ & MEFs D	40.1356	94.694	42.9075	104.603	60.2055	97.5499	99.9926	0.0888533
Ch+ & iLM P	61.2693	46.3836	36.3122	131.099	168.611	201.952	139.301	35.4716	0.0124903	0.7647
Ch+ & MEFs P	23.7114	45.6994	12.1067	61.4038		57.8971	66.0619	0.0241578
Pdgfra
	Rep1	Rep2	Rep3	Rep4	Rep5	Rep6	Rep7	Rep8	T-Test
D11 iLM	69.544	24.8768	32.1086	19.5789	31.4639	46.9068	24.728	27.6095
Ch+ & iLM D	103.105	19.5292	63.3479	31.8346	55.0367	48.8723	53.0791	62.025	0.00756123
Ch+ & MEFs D	52.6363	14.7732	36.5888	21.0424	44.3825	25.1079	35.658	31.4145
Ch+ & iLM P	53.8236	29.3916	34.618	31.0432	93.2279	66.1891	60.8787	82.0032	0.0555243	0.862097
Ch+ & MEFs P	50.7598	12.7926	29.2203	12.6489	39.1599		25.9886	34.9854
Wnt2
	Rep1	Rep2	Rep3	Rep4	Rep5	Rep6	Rep7	Rep8	T-Test
D11 iLM	103.92	18.0483	168.316	202.248	84.4451	394.715	248.332	387.453
Ch+ & iLM D	761.449	1044.51	4154.3	3313.65	2456.31	1676.28	3426.65	3133.98	0.000929289
Ch+ & MEFs D	11.1282	8.02026	2.30848	2.08079	11.1519	4.29894	33.5608	15.9155
Ch+ & iLM P	40.3136	13.6783	316.801	52.5729	252.474	41.1268	207.565	138.477	0.321908	0.000631013
Ch+ & MEFs P	5.65716	5.01516	5.53069	7.97832	41.1985		9.98125	23.7605
Tbx4
	Rep1	Rep2	Rep3	Rep4	Rep5	Rep6	Rep7	Rep8	T-Test
D11 iLM	123.744	126.928	135.017	141.291	59.5267	167.301	73.9857	63.0813
Ch+ & iLM D	554.565	226.848	460.584	308.384	133.144	130.129	170.976	158.295	0.021751
Ch+ & MEFs D	20.5611	32.981	50.046	38.6313	6.24048	2.85113	33.1641	0.0888533
Ch+ & iLM P	55.779	54.1312	42.1796	49.5022	29.4116	25.7833	21.9688	35.4716	0.000957078	0.00376987
Ch+ & MEFs P	11.5515	28.4312	21.0035	14.6563	7.53263		15.6103	0.0241578
Figure 7d
Clec3b
	Rep1	Rep2	Rep3	Rep4	Rep5	Rep6	Rep7	Rep8	T-Test
D11 iLM	7.52222	1.42774	1.88262	4.99599	4.45686	3.27084	0.395575	0.128177
Ch+ & iLM D	2.353	22.7599	37.8693	58.241	240.407	133.528	57.3304	69.0478	0.0275819	0.0441139
Ch+ & iLM P	44.1113	69.7277	323.175	358.198	331.587	97.1992	63.5089	195.627	0.00632366
Col1a2
	Rep1	Rep2	Rep3	Rep4	Rep5	Rep6	Rep7	Rep8	T-Test
D11 iLM	5.02311	4.78624	9.45058	11.2992	7.65765	9.46481	2.09401	9.00446
Ch+ & iLM D	20.1759	45.1854	17.1206	37.1438	28.5521	66.7358	50.4219	37.2527	0.00141657	4.75868e-05
Ch+ & iLM P	34.9553	75.5752	37.6209	64.1192	64.2784	80.5092	81.1577	60.9744	7.07846e-05
Rbp4
	Rep1	Rep2	Rep3	Rep4	Rep5	Rep6	Rep7	Rep8	T-Test
D11 iLM	0.254415	0.178627	0.902542	0.266108	0.240962	0.427905	0.903752	0.438136
Ch+ & iLM D	0.789778	10.0665	4.63429	8.75669	3.29578	3.18499	2.43385	2.0233	0.0135552	0.874171
Ch+ & iLM P	1.02698	15.3279	4.51073	3.68136	1.50471	2.78384	1.61161	3.38718	0.0586323
Notch3
	Rep1	Rep2	Rep3	Rep4	Rep5	Rep6	Rep7	Rep8	T-Test
D11 iLM	8.4685	6.63621	6.24144	5.84082	3.48402	3.63797	4.13153	2.78993
Ch+ & iLM D	4.35363	3.62752	3.0478	4.74474	1.88923	1.69903	2.04559	2.59305	0.00182211	0.0892916
Ch+ & iLM P	5.93389	4.37806	2.66839	4.22088	2.33641	1.91412	2.7597	4.12852	0.0148488
Timp4
	Rep1	Rep2	Rep3	Rep4	Rep5	Rep6	Rep7	Rep8	T-Test
D11 iLM	0.408285	20.282	5.25601	9.80716	7.07117	15.2877	9.40061	3.47013
Ch+ & iLM D	0.297175	4.10729	4.33856	11.3763	6.64304	14.2985	4.87406	0.786798	0.170034	0.0970047
Ch+ & iLM P	0.306238	0.473823	0.0596428	0.231381	3.79278	0.55747	5.95943	3.75645	0.0285087
Tagln
	Rep1	Rep2	Rep3	Rep4	Rep5	Rep6	Rep7	Rep8	T-Test
D11 iLM	2.05905	7.81214	7.98503	6.059	6.49442	14.6984	16.3052	6.8836
Ch+ & iLM D	24.3493	20.3106	3.45381	7.7675	3.75536	5.74332	4.98408	3.49015	0.867339	0.658663
Ch+ & iLM P	18.3838	30.6721	1.70409	5.95744	3.92131	2.87827	2.51973	1.5329	0.98484
Tgfbi
	Rep1	Rep2	Rep3	Rep4	Rep5	Rep6	Rep7	Rep8	T-Test
D11 iLM	13.765	13.7432	17.6265	13.6418	15.8216	29.6533	12.3551	16.2268
Ch+ & iLM D	83.4064	24.725	61.107	33.2899	36.0763	31.355	25.4837	31.5033	0.016509	0.535353
Ch+ & iLM P	28.4791	26.073	20.08	34.2179	45.5737	51.2995	33.88	38.0691	0.000423795
Lum
	Rep1	Rep2	Rep3	Rep4	Rep5	Rep6	Rep7	Rep8	T-Test
D11 iLM	65.7109	41.735	104.588	126.543	39.5639	58.8221	42.2913	38.4564
Ch+ & iLM D	749.834	616.201	563.404	809.685	724.425	1278.84	1465.26	1540.6	0.00043277	0.00066051
Ch+ & iLM P	3477.23	2298.85	2436.26	3042.29	3091.89	4154.08	5405.72	7667.4	0.000523412
Enpp2
	Rep1	Rep2	Rep3	Rep4	Rep5	Rep6	Rep7	Rep8	T-Test
D11 iLM	74.6758	108.263	151.109	200.714	83.4423	111.409	152.652	110.665
Ch+ & iLM D	537.723	1441.67	1012.23	1069	860.109	757.108	982.774	1179.22	3.55499e-05	9.68787e-05
Ch+ & iLM P	216.486	208.193	157.713	227.126	133.996	268.96	125.252	229.115	0.0196812

## Sheet: Supplementary Figure 1
Supplementary Figure 1g
Replicate	% KDR
1	44.8
2	45.8
3	35.7
4	20.4
5	8.28
6	27.4
7	46.9
8	25.6
9	17.3
10	42.5
11	47.5
12	25
13	58.1
14	13.9
15	7.4
16	37.7
17	33.3
18	32.2
19	12.3
20	40.9
21	16.8
22	24.7
23	0.58
24	4.73
25	47.7
26	3.14
27	1.92
Supplementary Figure 1i
GFP Percentage							GFP Yield
RA concentration	Rep1	Rep2	Rep3	Rep4	Rep5		RA concentration	Rep1	Rep2	Rep3	Rep4	Rep5
0	0.019	0	0	0.012	0		0	125.4	0	0	57.6	0
0.001	0.0129	0.044	0.04	0.032	0		0.001	0.12384	290.4	285.6	345.6	0
0.01	0.16	0.49	0.49	0.47	0.066		0.01	1920	3763.2	2293.2	4794	435.6
0.1	4.08	5.12	9.35	5.27	3.96		0.1	66096	45056	50490	69564	42768
0.5	6.82	3.1	3.37	14.1	13		0.5	61380	23808	17793.6	173430	113100
1	10.7	6.06	11.5	11.9	14		1	138030	34178.4	59340	189210	168000
2	16.1	6.7	10.7	15.2	11.4		2	227010	61908	118128	237120	140220
4	12.8	3.67	15.2	15.7	12.8		4	126720	20258.4	79344	216660	138240
8	22.3	5.96	4.91	16.8	15.4		8	147180	20740.8	17676	100800	78540
Supplementary Figure 1j
GFP Percentage					GFP Yield
PMA concentration	Rep1	Rep2	Rep3		PMA concentration	Rep1	Rep2	Rep3
0	3.92	6.89	5.7		0	17404.8	49608	41040
0.01	2.12	3.54	5.05		0.01	13101.6	23364	43935
0.05	2.2	3	4.63		0.05	14256	20700	38892
0.1	5.59	8.54	5.38		0.1	33875.4	87108	61332
0.25	6.47	5.28	7.93		0.25	39208.2	132000	54717
0.5	10.1	11.6	16.4		0.5	66660	118320	147600
1	14.2	17.9	21.7		1	48280	118140	69440
2	20.8	11.2	7.07		2	58240	67200	25452

## Sheet: Supplementary Figure 2
Supplementary Figure 2f
Cluster	LgM gene set module score
Primary mesenchymal (cluster 3)	-0.120545
Primary mesenchymal (cluster 3)	-0.0791378
Primary mesenchymal (cluster 3)	-0.192919
Primary mesenchymal (cluster 3)	-0.340233
Primary mesenchymal (cluster 3)	0.0471877
Primary mesenchymal (cluster 3)	0.112631
Primary mesenchymal (cluster 3)	0.120687
Primary mesenchymal (cluster 3)	-0.154386
Primary mesenchymal (cluster 3)	0.20102
Primary mesenchymal (cluster 3)	0.181074
Primary mesenchymal (cluster 3)	0.0552245
Primary mesenchymal (cluster 3)	0.3649
Primary mesenchymal (cluster 3)	0.0253431
Primary mesenchymal (cluster 3)	0.320997
Primary mesenchymal (cluster 3)	-0.0272858
Primary mesenchymal (cluster 3)	0.180542
Primary mesenchymal (cluster 3)	-0.105127
Primary mesenchymal (cluster 3)	-0.108801
Primary mesenchymal (cluster 3)	0.621969
Primary mesenchymal (cluster 3)	0.267932
Primary mesenchymal (cluster 3)	0.209295
Primary mesenchymal (cluster 3)	0.318513
Primary mesenchymal (cluster 3)	0.11422
Primary mesenchymal (cluster 3)	0.279693
Primary mesenchymal (cluster 3)	0.330509
Primary mesenchymal (cluster 3)	0.674349
Primary mesenchymal (cluster 3)	0.304989
Primary mesenchymal (cluster 3)	0.10015
Primary mesenchymal (cluster 3)	0.337213
Primary mesenchymal (cluster 3)	0.782184
Primary mesenchymal (cluster 3)	-0.136206
Primary mesenchymal (cluster 3)	-0.1683
Primary mesenchymal (cluster 3)	0.10253
Primary mesenchymal (cluster 3)	0.190148
Primary mesenchymal (cluster 3)	0.079716
Primary mesenchymal (cluster 3)	0.0250787
Primary mesenchymal (cluster 3)	0.170868
Primary mesenchymal (cluster 3)	0.116799
Primary mesenchymal (cluster 3)	0.583653
Primary mesenchymal (cluster 3)	0.0800974
Primary mesenchymal (cluster 3)	0.0204968
Primary mesenchymal (cluster 3)	0.104837
Primary mesenchymal (cluster 3)	0.0348442
Primary mesenchymal (cluster 3)	0.117656
Primary mesenchymal (cluster 3)	0.254279
Primary mesenchymal (cluster 3)	0.609373
Primary mesenchymal (cluster 3)	0.147911
Primary mesenchymal (cluster 3)	-0.0283456
Primary mesenchymal (cluster 3)	0.556363
Primary mesenchymal (cluster 3)	0.56185
Primary mesenchymal (cluster 3)	0.15194
Primary mesenchymal (cluster 3)	0.0263862
Primary mesenchymal (cluster 3)	0.564481
Primary mesenchymal (cluster 3)	0.15537
Primary mesenchymal (cluster 3)	0.0588642
Primary mesenchymal (cluster 3)	-0.190568
Primary mesenchymal (cluster 3)	-0.208904
Primary mesenchymal (cluster 3)	0.425852
Primary mesenchymal (cluster 3)	0.207084
Primary mesenchymal (cluster 3)	0.0315264
Primary mesenchymal (cluster 3)	0.234363
Primary mesenchymal (cluster 3)	0.125072
Primary mesenchymal (cluster 3)	0.123608
Primary mesenchymal (cluster 3)	0.27691
Primary mesenchymal (cluster 3)	0.196475
Primary mesenchymal (cluster 3)	0.427616
Primary mesenchymal (cluster 3)	0.165424
Primary mesenchymal (cluster 3)	-0.0737898
Primary mesenchymal (cluster 3)	0.302549
Primary mesenchymal (cluster 3)	0.457076
Primary mesenchymal (cluster 3)	0.346858
Primary mesenchymal (cluster 3)	-0.209243
Primary mesenchymal (cluster 3)	0.250878
Primary mesenchymal (cluster 3)	-0.203161
Primary mesenchymal (cluster 3)	-0.133803
Primary mesenchymal (cluster 3)	0.562218
Primary mesenchymal (cluster 3)	0.208263
Primary mesenchymal (cluster 3)	0.216399
Primary mesenchymal (cluster 3)	0.393195
Primary mesenchymal (cluster 3)	0.0157944
Primary mesenchymal (cluster 3)	0.340683
Primary mesenchymal (cluster 3)	0.185108
Primary mesenchymal (cluster 3)	-0.103277
Primary mesenchymal (cluster 3)	0.133483
Primary mesenchymal (cluster 3)	0.105407
Primary mesenchymal (cluster 3)	-0.173446
Primary mesenchymal (cluster 3)	0.401575
Primary mesenchymal (cluster 3)	0.166337
Primary mesenchymal (cluster 3)	0.374061
Primary mesenchymal (cluster 3)	-0.138472
Primary mesenchymal (cluster 3)	0.0951638
Primary mesenchymal (cluster 3)	0.0941108
Primary mesenchymal (cluster 3)	-0.0704046
Primary mesenchymal (cluster 3)	0.381811
Primary mesenchymal (cluster 3)	0.154586
Primary mesenchymal (cluster 3)	0.16443
Primary mesenchymal (cluster 3)	0.337781
Primary mesenchymal (cluster 3)	-0.0244888
Primary mesenchymal (cluster 3)	-0.189129
Primary mesenchymal (cluster 3)	-0.160612
Primary mesenchymal (cluster 3)	0.50476
Primary mesenchymal (cluster 3)	0.556917
Primary mesenchymal (cluster 3)	-0.0406924
Primary mesenchymal (cluster 3)	0.139883
Primary mesenchymal (cluster 3)	0.0760161
Primary mesenchymal (cluster 3)	0.0820832
Primary mesenchymal (cluster 3)	0.430611
Primary mesenchymal (cluster 3)	0.82142
Primary mesenchymal (cluster 3)	0.0533337
Primary mesenchymal (cluster 3)	0.31626
Primary mesenchymal (cluster 3)	0.337617
Primary mesenchymal (cluster 3)	0.396497
Primary mesenchymal (cluster 3)	0.350194
Primary mesenchymal (cluster 3)	0.794331
Primary mesenchymal (cluster 3)	0.329436
Primary mesenchymal (cluster 3)	0.329829
Primary mesenchymal (cluster 3)	0.0745784
Primary mesenchymal (cluster 3)	-0.0720694
Primary mesenchymal (cluster 3)	-0.0249919
Primary mesenchymal (cluster 3)	0.296795
Primary mesenchymal (cluster 3)	0.145432
Primary mesenchymal (cluster 3)	0.266175
Primary mesenchymal (cluster 3)	0.0707252
Primary mesenchymal (cluster 3)	-0.02726
Primary mesenchymal (cluster 3)	0.227792
Primary mesenchymal (cluster 3)	-0.0316797
Primary mesenchymal (cluster 3)	-0.172298
Primary mesenchymal (cluster 3)	0.0196415
Primary mesenchymal (cluster 3)	0.543475
Primary mesenchymal (cluster 3)	0.384283
Primary mesenchymal (cluster 3)	0.328158
Primary mesenchymal (cluster 3)	0.135954
Primary mesenchymal (cluster 3)	0.0930138
Primary mesenchymal (cluster 3)	-0.0741109
Primary mesenchymal (cluster 3)	0.0183293
Primary mesenchymal (cluster 3)	0.0710675
Primary mesenchymal (cluster 3)	0.185074
Primary mesenchymal (cluster 3)	0.297662
Primary mesenchymal (cluster 3)	0.455515
Primary mesenchymal (cluster 3)	0.405817
Primary mesenchymal (cluster 3)	0.385183
Primary mesenchymal (cluster 3)	0.506726
Primary mesenchymal (cluster 3)	0.610479
Primary mesenchymal (cluster 3)	0.226722
Primary mesenchymal (cluster 3)	-0.277532
Primary mesenchymal (cluster 3)	0.197534
Primary mesenchymal (cluster 3)	0.348044
Primary mesenchymal (cluster 3)	0.0754873
Primary mesenchymal (cluster 3)	0.451192
Primary mesenchymal (cluster 3)	-0.0781634
Primary mesenchymal (cluster 3)	-0.0154372
Primary mesenchymal (cluster 3)	0.256847
Primary mesenchymal (cluster 3)	-0.0326215
Primary mesenchymal (cluster 3)	-0.00944641
Primary mesenchymal (cluster 3)	0.422562
Primary mesenchymal (cluster 3)	-0.00146539
Primary mesenchymal (cluster 3)	0.173506
Primary mesenchymal (cluster 3)	-0.0683235
Primary mesenchymal (cluster 3)	-0.102432
Primary mesenchymal (cluster 3)	0.330486
Primary mesenchymal (cluster 3)	0.172004
Primary mesenchymal (cluster 3)	0.248518
Primary mesenchymal (cluster 3)	0.82147
Primary mesenchymal (cluster 3)	0.295033
Primary mesenchymal (cluster 3)	0.103429
Primary mesenchymal (cluster 3)	0.192432
Primary mesenchymal (cluster 3)	0.02851
Primary mesenchymal (cluster 3)	0.443361
Primary mesenchymal (cluster 3)	-0.127284
Primary mesenchymal (cluster 3)	0.44981
Primary mesenchymal (cluster 3)	0.0547329
Primary mesenchymal (cluster 3)	0.262085
Primary mesenchymal (cluster 3)	0.179465
Primary mesenchymal (cluster 3)	-0.0056648
Primary mesenchymal (cluster 3)	0.202048
Primary mesenchymal (cluster 3)	-0.133288
Primary mesenchymal (cluster 3)	-0.0307593
Primary mesenchymal (cluster 3)	0.198212
Primary mesenchymal (cluster 3)	-0.216688
Primary mesenchymal (cluster 3)	-0.139653
Primary mesenchymal (cluster 3)	0.000483366
Primary mesenchymal (cluster 3)	0.158448
Primary mesenchymal (cluster 3)	-0.0190479
Primary mesenchymal (cluster 3)	0.0984663
Primary mesenchymal (cluster 3)	0.592214
Primary mesenchymal (cluster 3)	0.0719856
Primary mesenchymal (cluster 3)	0.0845269
Primary mesenchymal (cluster 3)	0.365134
Primary mesenchymal (cluster 3)	0.0479644
Primary mesenchymal (cluster 3)	0.143709
Primary mesenchymal (cluster 3)	0.29116
Primary mesenchymal (cluster 3)	0.241471
Primary mesenchymal (cluster 3)	0.129702
Primary mesenchymal (cluster 3)	-0.0442139
Primary mesenchymal (cluster 3)	0.195342
Primary mesenchymal (cluster 3)	0.376236
Primary mesenchymal (cluster 3)	0.0154465
Primary mesenchymal (cluster 3)	-0.170175
Primary mesenchymal (cluster 3)	0.35277
Primary mesenchymal (cluster 3)	0.500221
Primary mesenchymal (cluster 3)	0.23776
Primary mesenchymal (cluster 3)	-0.0566142
Primary mesenchymal (cluster 3)	0.449735
Primary mesenchymal (cluster 3)	0.521413
Primary mesenchymal (cluster 3)	0.208705
Primary mesenchymal (cluster 3)	0.462559
Primary mesenchymal (cluster 3)	0.410419
Primary mesenchymal (cluster 3)	0.205939
Primary mesenchymal (cluster 3)	0.0563851
Primary mesenchymal (cluster 3)	0.368071
Primary mesenchymal (cluster 3)	0.261606
Primary mesenchymal (cluster 3)	0.177654
Primary mesenchymal (cluster 3)	0.366784
Primary mesenchymal (cluster 3)	0.35811
Primary mesenchymal (cluster 3)	0.36166
Primary mesenchymal (cluster 3)	0.271255
Primary mesenchymal (cluster 3)	-0.133478
Primary mesenchymal (cluster 3)	0.163444
Primary mesenchymal (cluster 3)	0.0945084
Primary mesenchymal (cluster 3)	-0.0153854
Primary mesenchymal (cluster 3)	0.267773
Primary mesenchymal (cluster 3)	0.157163
Primary mesenchymal (cluster 3)	0.190532
Primary mesenchymal (cluster 3)	-0.0411216
Primary mesenchymal (cluster 3)	0.2342
Primary mesenchymal (cluster 3)	0.308401
Primary mesenchymal (cluster 3)	0.263631
Primary mesenchymal (cluster 3)	0.100097
Primary mesenchymal (cluster 3)	0.38746
Primary mesenchymal (cluster 3)	-0.11462
Primary mesenchymal (cluster 3)	0.305412
Primary mesenchymal (cluster 3)	0.0999455
Primary mesenchymal (cluster 3)	0.153346
Primary mesenchymal (cluster 3)	-0.115236
Primary mesenchymal (cluster 3)	0.429514
Primary mesenchymal (cluster 3)	0.261905
Primary mesenchymal (cluster 3)	-0.0232939
Primary mesenchymal (cluster 3)	0.403916
Primary mesenchymal (cluster 3)	0.19392
Primary mesenchymal (cluster 3)	0.192322
Primary mesenchymal (cluster 3)	0.124497
Primary mesenchymal (cluster 3)	0.0310286
Primary mesenchymal (cluster 3)	0.200212
Primary mesenchymal (cluster 3)	0.146372
Primary mesenchymal (cluster 3)	-0.133432
Primary mesenchymal (cluster 3)	0.552435
Primary mesenchymal (cluster 3)	-0.19767
Primary mesenchymal (cluster 3)	0.44481
Primary mesenchymal (cluster 3)	0.0431427
Primary mesenchymal (cluster 3)	-0.0285095
Primary mesenchymal (cluster 3)	0.238464
Primary mesenchymal (cluster 3)	0.233903
Primary mesenchymal (cluster 3)	-0.099584
Primary mesenchymal (cluster 3)	-0.130919
Primary mesenchymal (cluster 3)	0.241914
Primary mesenchymal (cluster 3)	0.799977
Primary mesenchymal (cluster 3)	0.658851
Primary mesenchymal (cluster 3)	0.561225
Primary mesenchymal (cluster 3)	0.458003
Primary mesenchymal (cluster 3)	-0.262819
Primary mesenchymal (cluster 3)	-0.0135887
Primary mesenchymal (cluster 3)	0.216491
Primary mesenchymal (cluster 3)	-0.0875967
Primary mesenchymal (cluster 3)	0.295209
Primary mesenchymal (cluster 3)	0.331621
Primary mesenchymal (cluster 3)	0.530971
Primary mesenchymal (cluster 3)	0.333146
Primary mesenchymal (cluster 3)	-0.247596
Primary mesenchymal (cluster 3)	0.327958
Primary mesenchymal (cluster 3)	0.00453281
Primary mesenchymal (cluster 3)	0.411482
Primary mesenchymal (cluster 3)	0.262265
Primary mesenchymal (cluster 3)	0.0694868
Primary mesenchymal (cluster 3)	0.370776
Primary mesenchymal (cluster 3)	0.42939
Primary mesenchymal (cluster 3)	0.111321
Primary mesenchymal (cluster 3)	0.251103
Primary mesenchymal (cluster 3)	0.26521
Primary mesenchymal (cluster 3)	0.474593
Primary mesenchymal (cluster 3)	-0.00240295
Primary mesenchymal (cluster 3)	0.225981
Primary mesenchymal (cluster 3)	0.457853
Primary mesenchymal (cluster 3)	0.12964
Primary mesenchymal (cluster 3)	0.2159
Primary mesenchymal (cluster 3)	0.301307
Primary mesenchymal (cluster 3)	0.0939627
Primary mesenchymal (cluster 3)	0.0916215
Primary mesenchymal (cluster 3)	0.491632
Primary mesenchymal (cluster 3)	0.0643489
Primary mesenchymal (cluster 3)	0.0664317
Primary mesenchymal (cluster 3)	0.131933
Primary mesenchymal (cluster 3)	0.412016
Primary mesenchymal (cluster 3)	-0.0284979
Primary mesenchymal (cluster 3)	0.148529
Primary mesenchymal (cluster 3)	0.177599
Primary mesenchymal (cluster 3)	-0.00764774
Primary mesenchymal (cluster 3)	0.447629
Primary mesenchymal (cluster 3)	0.713885
Primary mesenchymal (cluster 3)	0.069951
Primary mesenchymal (cluster 3)	0.28618
Primary mesenchymal (cluster 3)	0.0114551
Primary mesenchymal (cluster 3)	-0.266539
Primary mesenchymal (cluster 3)	0.231281
Primary mesenchymal (cluster 3)	0.304969
Primary mesenchymal (cluster 3)	0.138786
Primary mesenchymal (cluster 3)	0.22156
Primary mesenchymal (cluster 3)	0.335668
Primary mesenchymal (cluster 3)	0.44135
Primary mesenchymal (cluster 3)	0.358198
Primary mesenchymal (cluster 3)	-0.153462
Primary mesenchymal (cluster 3)	0.288953
Primary mesenchymal (cluster 3)	0.608302
Primary mesenchymal (cluster 3)	0.251736
Primary mesenchymal (cluster 3)	0.392617
Primary mesenchymal (cluster 3)	0.638862
Primary mesenchymal (cluster 3)	-0.0622654
Primary mesenchymal (cluster 3)	0.0813022
Primary mesenchymal (cluster 3)	0.132023
Primary mesenchymal (cluster 3)	0.332826
Primary mesenchymal (cluster 3)	0.0285208
Primary mesenchymal (cluster 3)	0.328642
Primary mesenchymal (cluster 3)	0.322628
Primary mesenchymal (cluster 3)	0.174105
Primary mesenchymal (cluster 3)	0.0579665
Primary mesenchymal (cluster 3)	0.253689
Primary mesenchymal (cluster 3)	-0.0474269
Primary mesenchymal (cluster 3)	0.105275
Primary mesenchymal (cluster 3)	-0.112063
Primary mesenchymal (cluster 3)	0.351626
Primary mesenchymal (cluster 3)	0.113605
Primary mesenchymal (cluster 3)	0.132062
Primary mesenchymal (cluster 3)	0.189733
Primary mesenchymal (cluster 3)	-0.0530439
Primary mesenchymal (cluster 3)	0.340541
Primary mesenchymal (cluster 3)	0.141276
Primary mesenchymal (cluster 3)	0.140253
Primary mesenchymal (cluster 3)	0.184298
Primary mesenchymal (cluster 3)	0.253222
Primary mesenchymal (cluster 3)	0.0336579
Primary mesenchymal (cluster 3)	0.278367
Primary mesenchymal (cluster 3)	0.172205
Primary mesenchymal (cluster 3)	0.303714
Primary mesenchymal (cluster 3)	-0.188828
Primary mesenchymal (cluster 3)	0.199323
Primary mesenchymal (cluster 3)	-0.198814
Primary mesenchymal (cluster 3)	-0.0420028
Primary mesenchymal (cluster 3)	0.147829
Primary mesenchymal (cluster 3)	-0.101317
Primary mesenchymal (cluster 3)	0.174839
Primary mesenchymal (cluster 3)	0.674542
Primary mesenchymal (cluster 3)	0.314798
Primary mesenchymal (cluster 3)	-0.148566
Primary mesenchymal (cluster 3)	0.0315262
Primary mesenchymal (cluster 3)	-0.0443263
Primary mesenchymal (cluster 3)	0.0274966
Primary mesenchymal (cluster 3)	0.338803
Primary mesenchymal (cluster 3)	0.0824977
Primary mesenchymal (cluster 3)	-0.076314
Primary mesenchymal (cluster 3)	0.192942
Primary mesenchymal (cluster 3)	0.12056
Primary mesenchymal (cluster 3)	0.388731
Primary mesenchymal (cluster 3)	-0.0286281
Primary mesenchymal (cluster 3)	0.18285
Primary mesenchymal (cluster 3)	0.515982
Primary mesenchymal (cluster 3)	0.201628
Primary mesenchymal (cluster 3)	0.511645
Primary mesenchymal (cluster 3)	0.17099
Primary mesenchymal (cluster 3)	0.0150968
Primary mesenchymal (cluster 3)	0.0867903
Primary mesenchymal (cluster 3)	-0.278433
Primary mesenchymal (cluster 3)	-0.216299
Primary mesenchymal (cluster 3)	0.302168
Primary mesenchymal (cluster 3)	0.0138358
Primary mesenchymal (cluster 3)	0.00673842
Primary mesenchymal (cluster 3)	0.413332
Primary mesenchymal (cluster 3)	-0.116426
Primary mesenchymal (cluster 3)	0.184823
Primary mesenchymal (cluster 3)	0.175991
Primary mesenchymal (cluster 3)	0.428276
Primary mesenchymal (cluster 3)	0.446329
Primary mesenchymal (cluster 3)	0.613427
Primary mesenchymal (cluster 3)	0.186396
Primary mesenchymal (cluster 3)	-0.100112
Primary mesenchymal (cluster 3)	0.184601
Primary mesenchymal (cluster 3)	0.00616611
Primary mesenchymal (cluster 3)	0.229132
Primary mesenchymal (cluster 3)	0.343308
Primary mesenchymal (cluster 3)	0.280587
Primary mesenchymal (cluster 3)	0.183863
Primary mesenchymal (cluster 3)	0.385641
Primary mesenchymal (cluster 3)	-0.058182
Primary mesenchymal (cluster 3)	0.630501
Primary mesenchymal (cluster 3)	0.148406
Primary mesenchymal (cluster 3)	0.51524
Primary mesenchymal (cluster 3)	0.3272
Primary mesenchymal (cluster 3)	-0.181094
Primary mesenchymal (cluster 3)	-0.0148806
Primary mesenchymal (cluster 3)	0.147656
Primary mesenchymal (cluster 3)	0.356777
Primary mesenchymal (cluster 3)	-0.255904
Primary mesenchymal (cluster 3)	0.149452
Primary mesenchymal (cluster 3)	0.206509
Primary mesenchymal (cluster 3)	-0.229022
Primary mesenchymal (cluster 3)	0.293407
Primary mesenchymal (cluster 3)	0.0809998
Primary mesenchymal (cluster 3)	-0.0529505
Primary mesenchymal (cluster 3)	0.176972
Primary mesenchymal (cluster 3)	0.260253
Primary mesenchymal (cluster 3)	0.159682
Primary mesenchymal (cluster 3)	-0.0870295
Primary mesenchymal (cluster 3)	0.171073
Primary mesenchymal (cluster 3)	0.657255
Primary mesenchymal (cluster 3)	0.0668359
Primary mesenchymal (cluster 3)	0.188801
Primary mesenchymal (cluster 3)	0.0546226
Primary mesenchymal (cluster 3)	-0.176974
Primary mesenchymal (cluster 3)	-0.0418698
Primary mesenchymal (cluster 3)	0.128578
Primary mesenchymal (cluster 3)	0.36055
Primary mesenchymal (cluster 3)	-0.00999916
Primary mesenchymal (cluster 3)	0.464041
Primary mesenchymal (cluster 3)	0.385573
Primary mesenchymal (cluster 3)	0.354929
Primary mesenchymal (cluster 3)	0.219045
Primary mesenchymal (cluster 3)	0.0470496
Primary mesenchymal (cluster 3)	0.269246
Primary mesenchymal (cluster 3)	0.304243
Primary mesenchymal (cluster 3)	0.0720368
Primary mesenchymal (cluster 3)	-0.0246576
Primary mesenchymal (cluster 3)	0.0191884
Primary mesenchymal (cluster 3)	0.224622
Primary mesenchymal (cluster 3)	0.0280039
Primary mesenchymal (cluster 3)	0.435087
Primary mesenchymal (cluster 3)	0.0649406
Primary mesenchymal (cluster 3)	0.233581
Primary mesenchymal (cluster 3)	0.130974
Primary mesenchymal (cluster 3)	0.225939
Primary mesenchymal (cluster 3)	0.209952
Primary mesenchymal (cluster 3)	0.0484363
Primary mesenchymal (cluster 3)	-0.198702
Primary mesenchymal (cluster 3)	0.0818608
Primary mesenchymal (cluster 3)	-0.110177
Primary mesenchymal (cluster 3)	0.638034
Primary mesenchymal (cluster 3)	0.656207
Primary mesenchymal (cluster 3)	-0.175423
Primary mesenchymal (cluster 3)	0.0593929
Primary mesenchymal (cluster 3)	-0.154393
Primary mesenchymal (cluster 3)	0.129007
Primary mesenchymal (cluster 3)	0.0906238
Primary mesenchymal (cluster 3)	0.29524
Primary mesenchymal (cluster 3)	0.667557
Primary mesenchymal (cluster 3)	0.38794
Primary mesenchymal (cluster 3)	0.287814
Primary mesenchymal (cluster 3)	0.31072
Primary mesenchymal (cluster 3)	0.391318
Primary mesenchymal (cluster 3)	0.505113
Primary mesenchymal (cluster 3)	-0.084159
Primary mesenchymal (cluster 3)	0.279742
Primary mesenchymal (cluster 3)	-0.0478398
Primary mesenchymal (cluster 3)	-0.118775
Primary mesenchymal (cluster 3)	0.339249
Primary mesenchymal (cluster 3)	-0.264347
Primary mesenchymal (cluster 3)	0.311629
Primary mesenchymal (cluster 3)	0.20077
Primary mesenchymal (cluster 3)	0.258331
Primary mesenchymal (cluster 3)	0.0312212
Primary mesenchymal (cluster 3)	0.228536
Primary mesenchymal (cluster 3)	-0.06235
Primary mesenchymal (cluster 3)	0.00445387
Primary mesenchymal (cluster 3)	0.27986
Primary mesenchymal (cluster 3)	0.223915
Primary mesenchymal (cluster 3)	0.0563152
Primary mesenchymal (cluster 3)	0.241476
Primary mesenchymal (cluster 3)	0.13816
Primary mesenchymal (cluster 3)	-0.0778899
Primary mesenchymal (cluster 3)	0.148001
Primary mesenchymal (cluster 3)	0.505847
Primary mesenchymal (cluster 3)	0.773639
Primary mesenchymal (cluster 3)	0.0231967
Primary mesenchymal (cluster 3)	-0.0154396
Primary mesenchymal (cluster 3)	0.341134
Primary mesenchymal (cluster 3)	0.277451
Primary mesenchymal (cluster 3)	0.106025
Primary mesenchymal (cluster 3)	-0.11734
Primary mesenchymal (cluster 3)	0.234391
Primary mesenchymal (cluster 3)	0.114757
Primary mesenchymal (cluster 3)	-0.0539523
Primary mesenchymal (cluster 3)	-0.136696
Primary mesenchymal (cluster 3)	0.364753
Primary mesenchymal (cluster 3)	0.215418
Primary mesenchymal (cluster 3)	0.0673393
Primary mesenchymal (cluster 3)	0.315249
Primary mesenchymal (cluster 3)	-0.110434
Primary mesenchymal (cluster 3)	0.343407
Primary mesenchymal (cluster 3)	-0.00509147
Primary mesenchymal (cluster 3)	0.354391
Primary mesenchymal (cluster 3)	-0.0199871
Primary mesenchymal (cluster 3)	0.115637
Primary mesenchymal (cluster 3)	0.248617
Primary mesenchymal (cluster 3)	-0.0833944
Primary mesenchymal (cluster 3)	0.130616
Primary mesenchymal (cluster 3)	0.256825
Primary mesenchymal (cluster 3)	0.279922
Primary mesenchymal (cluster 3)	0.113693
Primary mesenchymal (cluster 3)	0.283887
Primary mesenchymal (cluster 3)	0.588148
Primary mesenchymal (cluster 3)	0.319504
Primary mesenchymal (cluster 3)	-0.0441695
Primary mesenchymal (cluster 3)	0.250855
Primary mesenchymal (cluster 3)	0.351599
Primary mesenchymal (cluster 3)	0.163802
Primary mesenchymal (cluster 3)	0.179582
Primary mesenchymal (cluster 3)	0.387253
Primary mesenchymal (cluster 3)	0.0492604
Primary mesenchymal (cluster 3)	0.123378
Primary mesenchymal (cluster 3)	0.110708
Primary mesenchymal (cluster 3)	-0.051952
Primary mesenchymal (cluster 3)	-0.125201
Primary mesenchymal (cluster 3)	0.366967
Primary mesenchymal (cluster 3)	0.0907514
Primary mesenchymal (cluster 3)	0.223573
Primary mesenchymal (cluster 3)	0.440468
Primary mesenchymal (cluster 3)	0.646403
Primary mesenchymal (cluster 3)	0.307946
Primary mesenchymal (cluster 3)	0.130178
Primary mesenchymal (cluster 3)	0.738469
Primary mesenchymal (cluster 3)	0.0806751
Primary mesenchymal (cluster 3)	0.348904
Primary mesenchymal (cluster 3)	0.273172
Primary mesenchymal (cluster 3)	-0.317728
Primary mesenchymal (cluster 3)	0.23041
Primary mesenchymal (cluster 3)	-0.183675
Primary mesenchymal (cluster 3)	0.0872772
Primary mesenchymal (cluster 3)	0.47368
Primary mesenchymal (cluster 3)	-0.196732
Primary mesenchymal (cluster 3)	0.329681
Primary mesenchymal (cluster 3)	0.174261
Primary mesenchymal (cluster 3)	-0.0542826
Primary mesenchymal (cluster 3)	-0.121565
Primary mesenchymal (cluster 3)	0.249556
Primary mesenchymal (cluster 3)	0.282596
Primary mesenchymal (cluster 3)	0.409125
Primary mesenchymal (cluster 3)	0.169924
Primary mesenchymal (cluster 3)	0.214938
Primary mesenchymal (cluster 3)	0.108606
Primary mesenchymal (cluster 3)	0.172677
Primary mesenchymal (cluster 3)	0.208002
Primary mesenchymal (cluster 3)	0.240181
Primary mesenchymal (cluster 3)	0.344435
Primary mesenchymal (cluster 3)	-0.0908324
Primary mesenchymal (cluster 3)	-0.0616335
Primary mesenchymal (cluster 3)	0.223053
Primary mesenchymal (cluster 3)	-0.0437952
Primary mesenchymal (cluster 3)	0.545232
Primary mesenchymal (cluster 3)	-0.342329
Primary mesenchymal (cluster 3)	-0.0136518
Primary mesenchymal (cluster 3)	0.067518
Primary mesenchymal (cluster 3)	0.503661
Primary mesenchymal (cluster 3)	0.227766
Primary mesenchymal (cluster 3)	0.231949
Primary mesenchymal (cluster 3)	0.212289
Primary mesenchymal (cluster 3)	0.382309
Primary mesenchymal (cluster 3)	0.12832
Primary mesenchymal (cluster 3)	0.780772
Primary mesenchymal (cluster 3)	0.025957
Primary mesenchymal (cluster 3)	0.322879
Primary mesenchymal (cluster 3)	0.0655425
Primary mesenchymal (cluster 3)	0.228108
Primary mesenchymal (cluster 3)	0.528566
Primary mesenchymal (cluster 3)	0.341116
Primary mesenchymal (cluster 3)	0.357631
Primary mesenchymal (cluster 3)	0.279603
Primary mesenchymal (cluster 3)	0.0424929
Primary mesenchymal (cluster 3)	0.539059
Primary mesenchymal (cluster 3)	0.346618
Primary mesenchymal (cluster 3)	0.024045
Primary mesenchymal (cluster 3)	-0.107878
Primary mesenchymal (cluster 3)	0.102646
Primary mesenchymal (cluster 3)	-0.1222
Primary mesenchymal (cluster 3)	0.102785
Primary mesenchymal (cluster 3)	0.113824
Primary mesenchymal (cluster 3)	-0.0514958
Primary mesenchymal (cluster 3)	0.333644
Primary mesenchymal (cluster 3)	-0.268687
Primary mesenchymal (cluster 3)	-0.111975
Primary mesenchymal (cluster 3)	-0.10152
Primary mesenchymal (cluster 3)	0.272336
Primary mesenchymal (cluster 3)	0.624291
Primary mesenchymal (cluster 3)	0.311537
Primary mesenchymal (cluster 3)	0.0552224
Primary mesenchymal (cluster 3)	0.350707
Primary mesenchymal (cluster 3)	0.3091
Primary mesenchymal (cluster 3)	-0.0490696
Primary mesenchymal (cluster 3)	0.453899
Primary mesenchymal (cluster 3)	-0.00111006
Primary mesenchymal (cluster 3)	0.638444
Primary mesenchymal (cluster 3)	0.218167
Primary mesenchymal (cluster 3)	0.324618
Primary mesenchymal (cluster 3)	-0.270744
Primary mesenchymal (cluster 3)	0.180138
Primary mesenchymal (cluster 3)	-0.025018
Primary mesenchymal (cluster 3)	0.0271688
Primary mesenchymal (cluster 3)	0.223354
Primary mesenchymal (cluster 3)	0.460258
Primary mesenchymal (cluster 3)	-0.101262
Primary mesenchymal (cluster 3)	0.191898
Primary mesenchymal (cluster 3)	0.00205204
Primary mesenchymal (cluster 3)	-0.0177921
Primary mesenchymal (cluster 3)	0.119295
Primary mesenchymal (cluster 3)	0.154058
Primary mesenchymal (cluster 3)	0.335299
Primary mesenchymal (cluster 3)	-0.0626332
Primary mesenchymal (cluster 3)	0.475166
Primary mesenchymal (cluster 3)	-0.0972036
Primary mesenchymal (cluster 3)	0.374544
Primary mesenchymal (cluster 3)	0.162878
Primary mesenchymal (cluster 3)	-0.104213
Primary mesenchymal (cluster 3)	-0.0619983
Primary mesenchymal (cluster 3)	0.26928
Primary mesenchymal (cluster 3)	0.183456
Primary mesenchymal (cluster 3)	0.109134
Primary mesenchymal (cluster 3)	0.749384
Primary mesenchymal (cluster 3)	0.45147
Primary mesenchymal (cluster 3)	0.111842
Primary mesenchymal (cluster 3)	0.350633
Primary mesenchymal (cluster 3)	0.207435
Primary mesenchymal (cluster 3)	0.320386
Primary mesenchymal (cluster 3)	0.094163
Primary mesenchymal (cluster 3)	0.155054
Primary mesenchymal (cluster 3)	0.0303952
Primary mesenchymal (cluster 3)	-0.170261
Primary mesenchymal (cluster 3)	-0.32185
Primary mesenchymal (cluster 3)	-0.0893958
Primary mesenchymal (cluster 3)	0.443927
Primary mesenchymal (cluster 3)	0.0426584
Primary mesenchymal (cluster 3)	0.149409
Primary mesenchymal (cluster 3)	0.317051
Primary mesenchymal (cluster 3)	0.344646
Primary mesenchymal (cluster 3)	0.0203774
Primary mesenchymal (cluster 3)	0.0312018
Primary mesenchymal (cluster 3)	-0.285763
Primary mesenchymal (cluster 3)	0.205876
Primary mesenchymal (cluster 3)	0.147103
Primary mesenchymal (cluster 3)	0.299734
Primary mesenchymal (cluster 3)	-0.131842
Primary mesenchymal (cluster 3)	0.091826
Primary mesenchymal (cluster 3)	0.305483
Primary mesenchymal (cluster 3)	0.0257404
Primary mesenchymal (cluster 3)	0.25149
Primary mesenchymal (cluster 3)	0.574862
Primary mesenchymal (cluster 3)	0.575612
Primary mesenchymal (cluster 3)	0.208276
Primary mesenchymal (cluster 3)	-0.0357684
Primary mesenchymal (cluster 3)	-0.00381698
Primary mesenchymal (cluster 3)	0.13044
Primary mesenchymal (cluster 3)	0.310367
Primary mesenchymal (cluster 3)	0.143943
Primary mesenchymal (cluster 3)	0.343673
Primary mesenchymal (cluster 3)	-0.0277784
Primary mesenchymal (cluster 3)	0.224911
Primary mesenchymal (cluster 3)	0.490409
Primary mesenchymal (cluster 3)	0.270685
Primary mesenchymal (cluster 3)	0.0846295
Primary mesenchymal (cluster 3)	-0.0947753
Primary mesenchymal (cluster 3)	-0.140273
Primary mesenchymal (cluster 3)	0.0665006
Primary mesenchymal (cluster 3)	-0.271203
Primary mesenchymal (cluster 3)	0.0898459
Primary mesenchymal (cluster 3)	0.186056
Primary mesenchymal (cluster 3)	-0.107621
Primary mesenchymal (cluster 3)	0.414621
Primary mesenchymal (cluster 3)	0.339832
Primary mesenchymal (cluster 3)	0.320548
Primary mesenchymal (cluster 3)	0.271247
Primary mesenchymal (cluster 3)	0.229464
Primary mesenchymal (cluster 3)	0.205359
Primary mesenchymal (cluster 3)	-0.0583906
Primary mesenchymal (cluster 3)	0.385938
Primary mesenchymal (cluster 3)	0.317228
Primary mesenchymal (cluster 3)	0.104468
Primary mesenchymal (cluster 3)	-0.235806
Primary mesenchymal (cluster 3)	0.170325
Primary mesenchymal (cluster 3)	-0.0994738
Primary mesenchymal (cluster 3)	-0.161086
Primary mesenchymal (cluster 3)	-0.19307
Primary mesenchymal (cluster 3)	-0.172402
Primary mesenchymal (cluster 3)	0.560029
Primary mesenchymal (cluster 3)	0.189783
Primary mesenchymal (cluster 3)	0.155035
Primary mesenchymal (cluster 3)	0.0903242
Primary mesenchymal (cluster 3)	0.492092
Primary mesenchymal (cluster 3)	0.0934288
Primary mesenchymal (cluster 3)	0.192387
Primary mesenchymal (cluster 3)	-0.164092
Primary mesenchymal (cluster 3)	0.143745
Primary mesenchymal (cluster 3)	0.646821
Primary mesenchymal (cluster 3)	0.554974
Primary mesenchymal (cluster 3)	0.0946452
Primary mesenchymal (cluster 3)	0.270612
Primary mesenchymal (cluster 3)	0.130212
Primary mesenchymal (cluster 3)	0.209872
Primary mesenchymal (cluster 3)	0.0938729
Primary mesenchymal (cluster 3)	0.499685
Primary mesenchymal (cluster 3)	-0.0417885
Primary mesenchymal (cluster 3)	0.238012
Primary mesenchymal (cluster 3)	0.208701
Primary mesenchymal (cluster 3)	0.320332
Primary mesenchymal (cluster 3)	0.200128
Primary mesenchymal (cluster 3)	0.15471
Primary mesenchymal (cluster 3)	-0.192608
Primary mesenchymal (cluster 3)	0.273071
Primary mesenchymal (cluster 3)	-0.116481
Primary mesenchymal (cluster 3)	0.100463
Primary mesenchymal (cluster 3)	0.163526
Primary mesenchymal (cluster 3)	0.260795
Primary mesenchymal (cluster 3)	0.414061
Primary mesenchymal (cluster 3)	-0.0738718
Primary mesenchymal (cluster 3)	0.195725
Primary mesenchymal (cluster 3)	0.244052
Primary mesenchymal (cluster 3)	0.0548541
Primary mesenchymal (cluster 3)	-0.217694
Primary mesenchymal (cluster 3)	-0.0474634
Primary mesenchymal (cluster 3)	0.302021
Primary mesenchymal (cluster 3)	-0.107581
Primary mesenchymal (cluster 3)	0.473395
Primary mesenchymal (cluster 3)	0.421624
Primary mesenchymal (cluster 3)	0.356844
Primary mesenchymal (cluster 3)	0.108956
Primary mesenchymal (cluster 3)	0.192902
Primary mesenchymal (cluster 3)	0.39287
Primary mesenchymal (cluster 3)	0.208767
Primary mesenchymal (cluster 3)	0.6232
Primary mesenchymal (cluster 3)	0.0866277
Primary mesenchymal (cluster 3)	0.306045
Primary mesenchymal (cluster 3)	0.155244
Primary mesenchymal (cluster 3)	-0.187942
Primary mesenchymal (cluster 3)	-0.095746
Primary mesenchymal (cluster 3)	0.45231
Primary mesenchymal (cluster 3)	0.158914
Primary mesenchymal (cluster 3)	0.376663
Primary mesenchymal (cluster 3)	0.0739416
Primary mesenchymal (cluster 3)	0.247189
Primary mesenchymal (cluster 3)	-0.139995
Primary mesenchymal (cluster 3)	0.572479
Primary mesenchymal (cluster 3)	0.691753
Primary mesenchymal (cluster 3)	0.125986
Primary mesenchymal (cluster 3)	0.0356897
Primary mesenchymal (cluster 3)	-0.00455089
Primary mesenchymal (cluster 3)	0.0916412
Primary mesenchymal (cluster 3)	0.245547
Primary mesenchymal (cluster 3)	0.709854
Primary mesenchymal (cluster 3)	0.269897
Primary mesenchymal (cluster 3)	0.228459
Primary mesenchymal (cluster 3)	0.369044
Primary mesenchymal (cluster 3)	0.155083
Primary mesenchymal (cluster 3)	0.217497
Primary mesenchymal (cluster 3)	0.462934
Primary mesenchymal (cluster 3)	0.130522
Primary mesenchymal (cluster 3)	0.412831
Primary mesenchymal (cluster 3)	-0.00882333
Primary mesenchymal (cluster 3)	0.638355
Primary mesenchymal (cluster 3)	0.274817
Primary mesenchymal (cluster 3)	0.116275
Primary mesenchymal (cluster 3)	0.372303
Primary mesenchymal (cluster 3)	0.851484
Primary mesenchymal (cluster 3)	0.0247279
Primary mesenchymal (cluster 3)	0.366102
Primary mesenchymal (cluster 3)	0.328794
Primary mesenchymal (cluster 3)	0.0302751
Primary mesenchymal (cluster 3)	0.52765
Primary mesenchymal (cluster 3)	0.0224219
Primary mesenchymal (cluster 3)	0.13196
Primary mesenchymal (cluster 3)	0.0975797
Primary mesenchymal (cluster 3)	0.230052
Primary mesenchymal (cluster 3)	0.0719678
Primary mesenchymal (cluster 3)	0.174003
Primary mesenchymal (cluster 3)	0.0249113
Primary mesenchymal (cluster 3)	0.139515
Primary mesenchymal (cluster 3)	0.15056
Primary mesenchymal (cluster 3)	0.338917
Primary mesenchymal (cluster 3)	0.314114
Primary mesenchymal (cluster 3)	0.0602932
Primary mesenchymal (cluster 3)	0.515793
Primary mesenchymal (cluster 3)	0.147695
Primary mesenchymal (cluster 3)	0.114507
Primary mesenchymal (cluster 3)	0.213476
Primary mesenchymal (cluster 3)	-0.022721
Primary mesenchymal (cluster 3)	0.352573
Primary mesenchymal (cluster 3)	0.0314127
Primary mesenchymal (cluster 3)	-0.0717029
Primary mesenchymal (cluster 3)	-0.197753
Primary mesenchymal (cluster 3)	-0.175355
Primary mesenchymal (cluster 3)	0.393543
Primary mesenchymal (cluster 3)	0.60171
Primary mesenchymal (cluster 3)	-0.0143945
Primary mesenchymal (cluster 3)	0.445712
Primary mesenchymal (cluster 3)	0.231313
Primary mesenchymal (cluster 3)	0.147106
Primary mesenchymal (cluster 3)	-0.123204
Primary mesenchymal (cluster 3)	-0.0939604
Primary mesenchymal (cluster 3)	0.576341
Primary mesenchymal (cluster 3)	0.164823
Primary mesenchymal (cluster 3)	0.337784
Primary mesenchymal (cluster 3)	-0.0772487
Primary mesenchymal (cluster 3)	-0.00171709
Primary mesenchymal (cluster 3)	0.260406
Primary mesenchymal (cluster 3)	0.0325719
Primary mesenchymal (cluster 3)	0.191536
Primary mesenchymal (cluster 3)	0.0969283
Primary mesenchymal (cluster 3)	-0.0265132
Primary mesenchymal (cluster 3)	0.297805
Primary mesenchymal (cluster 3)	0.40776
Primary mesenchymal (cluster 3)	0.280354
Primary mesenchymal (cluster 3)	0.441793
Primary mesenchymal (cluster 3)	-0.0694957
Primary mesenchymal (cluster 3)	0.266577
Primary mesenchymal (cluster 3)	0.227779
Primary mesenchymal (cluster 3)	0.30108
Primary mesenchymal (cluster 3)	0.50612
Primary mesenchymal (cluster 3)	-0.144048
Primary mesenchymal (cluster 3)	0.621214
Primary mesenchymal (cluster 3)	0.0397616
Primary mesenchymal (cluster 3)	-0.116327
Primary mesenchymal (cluster 3)	0.353139
Primary mesenchymal (cluster 3)	0.217611
Primary mesenchymal (cluster 3)	-0.105541
Primary mesenchymal (cluster 3)	0.618948
Primary mesenchymal (cluster 3)	0.352178
Primary mesenchymal (cluster 3)	0.318071
Primary mesenchymal (cluster 3)	0.267987
Primary mesenchymal (cluster 3)	0.113999
Primary mesenchymal (cluster 3)	0.422181
Primary mesenchymal (cluster 3)	-0.159983
Primary mesenchymal (cluster 3)	-0.197278
Primary mesenchymal (cluster 3)	-0.0152712
Primary mesenchymal (cluster 3)	0.440228
Primary mesenchymal (cluster 3)	0.430109
Primary mesenchymal (cluster 3)	0.0866498
Primary mesenchymal (cluster 3)	0.0968036
Primary mesenchymal (cluster 3)	-0.0527892
Primary mesenchymal (cluster 3)	0.42935
Primary mesenchymal (cluster 3)	0.0228256
Primary mesenchymal (cluster 3)	0.217829
Primary mesenchymal (cluster 3)	0.290537
Primary mesenchymal (cluster 3)	0.111199
Primary mesenchymal (cluster 3)	-0.0259456
Primary mesenchymal (cluster 3)	-0.123132
Primary mesenchymal (cluster 3)	0.0361068
Primary mesenchymal (cluster 3)	0.142406
Primary mesenchymal (cluster 3)	0.538602
Primary mesenchymal (cluster 3)	-0.00608152
Primary mesenchymal (cluster 3)	0.353753
Primary mesenchymal (cluster 3)	0.568106
Primary mesenchymal (cluster 3)	-0.0883641
Primary mesenchymal (cluster 3)	0.056012
Primary mesenchymal (cluster 3)	0.261611
Primary mesenchymal (cluster 3)	0.275832
Primary mesenchymal (cluster 3)	0.195655
Primary mesenchymal (cluster 3)	0.118689
Primary mesenchymal (cluster 3)	0.470813
Primary mesenchymal (cluster 3)	0.0990778
Primary mesenchymal (cluster 3)	0.427073
Primary mesenchymal (cluster 3)	-0.0274686
Primary mesenchymal (cluster 3)	0.74583
Primary mesenchymal (cluster 3)	0.0783762
Primary mesenchymal (cluster 3)	0.0192982
Primary mesenchymal (cluster 3)	0.404551
Primary mesenchymal (cluster 3)	0.300262
Primary mesenchymal (cluster 3)	0.0992694
Primary mesenchymal (cluster 3)	0.185962
Primary mesenchymal (cluster 3)	0.257618
Primary mesenchymal (cluster 3)	0.0962702
Primary mesenchymal (cluster 3)	0.00570669
Primary mesenchymal (cluster 3)	0.229984
Primary mesenchymal (cluster 3)	0.017206
Primary mesenchymal (cluster 3)	0.236974
Primary mesenchymal (cluster 3)	0.23034
Primary mesenchymal (cluster 3)	0.0582533
Primary mesenchymal (cluster 3)	0.306151
Primary mesenchymal (cluster 3)	0.18868
Primary mesenchymal (cluster 3)	-0.0881648
Primary mesenchymal (cluster 3)	0.367944
Primary mesenchymal (cluster 3)	0.168921
Primary mesenchymal (cluster 3)	0.282278
Primary mesenchymal (cluster 3)	0.119363
Primary mesenchymal (cluster 3)	0.501922
Primary mesenchymal (cluster 3)	0.00296575
Primary mesenchymal (cluster 3)	0.0882242
Primary mesenchymal (cluster 3)	0.301705
Primary mesenchymal (cluster 3)	0.279455
Primary mesenchymal (cluster 3)	-0.172121
Primary mesenchymal (cluster 3)	-0.0036516
Primary mesenchymal (cluster 3)	0.0931361
Primary mesenchymal (cluster 3)	0.282902
Primary mesenchymal (cluster 3)	-0.197968
Primary mesenchymal (cluster 3)	0.686634
Primary mesenchymal (cluster 3)	0.042247
Primary mesenchymal (cluster 3)	0.387541
Primary mesenchymal (cluster 3)	0.218428
Primary mesenchymal (cluster 3)	0.00207927
Primary mesenchymal (cluster 3)	0.00503025
Primary mesenchymal (cluster 3)	0.333167
Primary mesenchymal (cluster 3)	0.0678689
Primary mesenchymal (cluster 3)	-0.300806
Primary mesenchymal (cluster 3)	0.2227
Primary mesenchymal (cluster 3)	0.116738
Primary mesenchymal (cluster 3)	-0.0809368
Primary mesenchymal (cluster 3)	0.296061
Primary mesenchymal (cluster 3)	0.301033
Primary mesenchymal (cluster 3)	0.133151
Primary mesenchymal (cluster 3)	0.343704
Primary mesenchymal (cluster 3)	0.183807
Primary mesenchymal (cluster 3)	0.201722
Primary mesenchymal (cluster 3)	0.218766
Primary mesenchymal (cluster 3)	0.00444833
Primary mesenchymal (cluster 3)	0.0743029
Primary mesenchymal (cluster 3)	0.15643
Primary mesenchymal (cluster 3)	0.139923
Primary mesenchymal (cluster 3)	-0.0254606
Primary mesenchymal (cluster 3)	0.482897
Primary mesenchymal (cluster 3)	0.359955
Primary mesenchymal (cluster 3)	0.0897623
Primary mesenchymal (cluster 3)	-0.192197
Primary mesenchymal (cluster 3)	0.155377
Primary mesenchymal (cluster 3)	0.381032
Primary mesenchymal (cluster 3)	-0.0173002
Primary mesenchymal (cluster 3)	-0.0840253
Primary mesenchymal (cluster 3)	0.376013
Primary mesenchymal (cluster 3)	0.457118
Primary mesenchymal (cluster 3)	-0.0900965
Primary mesenchymal (cluster 3)	0.31086
Primary mesenchymal (cluster 3)	0.402962
Primary mesenchymal (cluster 3)	0.128147
Primary mesenchymal (cluster 3)	0.103092
Primary mesenchymal (cluster 3)	0.5865
Primary mesenchymal (cluster 3)	0.0294414
Primary mesenchymal (cluster 3)	0.207326
Primary mesenchymal (cluster 3)	0.296758
Primary mesenchymal (cluster 3)	0.1729
Primary mesenchymal (cluster 3)	0.392701
Primary mesenchymal (cluster 3)	0.376321
Primary mesenchymal (cluster 3)	0.221115
Primary mesenchymal (cluster 3)	0.236313
Primary mesenchymal (cluster 3)	0.493908
Primary mesenchymal (cluster 3)	0.317772
Primary mesenchymal (cluster 3)	0.0976475
Primary mesenchymal (cluster 3)	-0.146368
Primary mesenchymal (cluster 3)	0.482265
Primary mesenchymal (cluster 3)	0.255928
Primary mesenchymal (cluster 3)	0.109518
Primary mesenchymal (cluster 3)	0.204444
Primary mesenchymal (cluster 3)	0.248108
Primary mesenchymal (cluster 3)	0.272004
Primary mesenchymal (cluster 3)	0.287349
Primary mesenchymal (cluster 3)	0.53163
Primary mesenchymal (cluster 3)	0.233099
Primary mesenchymal (cluster 3)	-0.196559
Primary mesenchymal (cluster 3)	0.206326
Primary mesenchymal (cluster 3)	-0.0280563
Primary mesenchymal (cluster 3)	0.296415
Primary mesenchymal (cluster 3)	0.601658
Primary mesenchymal (cluster 3)	0.607522
Primary mesenchymal (cluster 3)	0.211052
Primary mesenchymal (cluster 3)	0.167146
Primary mesenchymal (cluster 3)	-0.0557752
Primary mesenchymal (cluster 3)	0.198033
Primary mesenchymal (cluster 3)	0.0165362
Primary mesenchymal (cluster 3)	0.364204
Primary mesenchymal (cluster 3)	-0.00383639
Primary mesenchymal (cluster 3)	0.262413
Primary mesenchymal (cluster 3)	0.409904
Primary mesenchymal (cluster 3)	0.488085
Primary mesenchymal (cluster 3)	0.248234
Primary mesenchymal (cluster 3)	0.283707
Primary mesenchymal (cluster 3)	0.164106
Primary mesenchymal (cluster 3)	0.101488
Primary mesenchymal (cluster 3)	0.270223
Primary mesenchymal (cluster 3)	0.206642
Primary mesenchymal (cluster 3)	0.212846
Primary mesenchymal (cluster 3)	0.19061
Primary mesenchymal (cluster 3)	0.390979
Primary mesenchymal (cluster 3)	0.303989
Primary mesenchymal (cluster 3)	0.161411
Primary mesenchymal (cluster 3)	0.173281
Primary mesenchymal (cluster 3)	0.229348
Primary mesenchymal (cluster 3)	0.155068
Primary mesenchymal (cluster 3)	-0.101385
Primary mesenchymal (cluster 3)	0.306658
Primary mesenchymal (cluster 3)	0.104897
Primary mesenchymal (cluster 3)	0.135999
Primary mesenchymal (cluster 3)	0.108022
Primary mesenchymal (cluster 3)	0.0127329
Primary mesenchymal (cluster 3)	0.348072
Primary mesenchymal (cluster 3)	0.537386
Primary mesenchymal (cluster 3)	0.276885
Primary mesenchymal (cluster 3)	0.18689
Primary mesenchymal (cluster 3)	0.119338
Primary mesenchymal (cluster 3)	0.172599
Primary mesenchymal (cluster 3)	0.15357
Primary mesenchymal (cluster 3)	0.214099
Primary mesenchymal (cluster 3)	0.415871
Primary mesenchymal (cluster 3)	0.147809
Primary mesenchymal (cluster 3)	0.555938
Primary mesenchymal (cluster 3)	0.445499
Primary mesenchymal (cluster 3)	-0.070845
Primary mesenchymal (cluster 3)	0.0160091
Primary mesenchymal (cluster 3)	0.0817019
Primary mesenchymal (cluster 3)	0.260541
Primary mesenchymal (cluster 3)	-0.0286183
Primary mesenchymal (cluster 3)	0.00497675
Primary mesenchymal (cluster 3)	0.306725
Primary mesenchymal (cluster 3)	0.387571
Primary mesenchymal (cluster 3)	-0.00888638
Primary mesenchymal (cluster 3)	0.100514
Primary mesenchymal (cluster 3)	0.376501
Primary mesenchymal (cluster 3)	0.703085
Primary mesenchymal (cluster 3)	0.355934
Primary mesenchymal (cluster 3)	0.3426
Primary mesenchymal (cluster 3)	-0.0755048
Primary mesenchymal (cluster 3)	0.341448
Primary mesenchymal (cluster 3)	0.200362
Primary mesenchymal (cluster 3)	0.0368592
Primary mesenchymal (cluster 3)	0.417098
Primary mesenchymal (cluster 3)	0.0855676
Primary mesenchymal (cluster 3)	-0.194023
Primary mesenchymal (cluster 3)	0.492587
Primary mesenchymal (cluster 3)	0.32346
Primary mesenchymal (cluster 3)	-0.053397
Primary mesenchymal (cluster 3)	0.119879
Primary mesenchymal (cluster 3)	0.104541
Primary mesenchymal (cluster 3)	0.418044
Primary mesenchymal (cluster 3)	0.0619907
Primary mesenchymal (cluster 3)	-0.0743454
Primary mesenchymal (cluster 3)	0.45159
Primary mesenchymal (cluster 3)	0.560515
Primary mesenchymal (cluster 3)	0.0162499
Primary mesenchymal (cluster 3)	0.32941
Primary mesenchymal (cluster 3)	0.293942
Primary mesenchymal (cluster 3)	-0.225225
Primary mesenchymal (cluster 3)	0.176924
Primary mesenchymal (cluster 3)	0.110336
Primary mesenchymal (cluster 3)	0.0628308
Primary mesenchymal (cluster 3)	0.26376
Primary mesenchymal (cluster 3)	0.0822765
Primary mesenchymal (cluster 3)	0.25752
Primary mesenchymal (cluster 3)	0.0189959
Primary mesenchymal (cluster 3)	0.167613
Primary mesenchymal (cluster 3)	-0.0228747
Primary mesenchymal (cluster 3)	0.369029
Primary mesenchymal (cluster 3)	0.55775
Primary mesenchymal (cluster 3)	0.447334
Primary mesenchymal (cluster 3)	0.152711
Primary mesenchymal (cluster 3)	-0.246502
Primary mesenchymal (cluster 3)	0.216427
Primary mesenchymal (cluster 3)	0.418247
Primary mesenchymal (cluster 3)	-0.038279
Primary mesenchymal (cluster 3)	0.083921
Primary mesenchymal (cluster 3)	0.10007
Primary mesenchymal (cluster 3)	0.624774
Primary mesenchymal (cluster 3)	-0.0831398
Primary mesenchymal (cluster 3)	0.141125
Primary mesenchymal (cluster 3)	0.0531766
Primary mesenchymal (cluster 3)	0.224107
Primary mesenchymal (cluster 3)	-0.172548
Primary mesenchymal (cluster 3)	0.273871
Primary mesenchymal (cluster 3)	0.0300789
Primary mesenchymal (cluster 3)	-0.0138053
Primary mesenchymal (cluster 3)	0.242848
Primary mesenchymal (cluster 3)	0.272438
Primary mesenchymal (cluster 3)	0.479971
Primary mesenchymal (cluster 3)	0.0963892
Primary mesenchymal (cluster 3)	0.251267
Primary mesenchymal (cluster 3)	0.243245
Primary mesenchymal (cluster 3)	0.276782
Primary mesenchymal (cluster 3)	0.212124
Primary mesenchymal (cluster 3)	0.643724
Primary mesenchymal (cluster 3)	0.3416
Primary mesenchymal (cluster 3)	0.139768
Primary mesenchymal (cluster 3)	0.154458
Primary mesenchymal (cluster 3)	0.384022
Primary mesenchymal (cluster 3)	0.173638
Primary mesenchymal (cluster 3)	-0.0183461
Primary mesenchymal (cluster 3)	0.0051543
Primary mesenchymal (cluster 3)	0.395582
Primary mesenchymal (cluster 3)	0.240715
Primary mesenchymal (cluster 3)	0.078071
Primary mesenchymal (cluster 3)	0.0888759
Primary mesenchymal (cluster 3)	0.132856
Primary mesenchymal (cluster 3)	0.429729
Primary mesenchymal (cluster 3)	-0.0431089
Primary mesenchymal (cluster 3)	-0.135068
Primary mesenchymal (cluster 3)	0.158774
Primary mesenchymal (cluster 3)	0.182951
Primary mesenchymal (cluster 3)	0.332104
Primary mesenchymal (cluster 3)	0.247918
Primary mesenchymal (cluster 3)	0.23386
Primary mesenchymal (cluster 3)	-0.042404
Primary mesenchymal (cluster 3)	0.243172
Primary mesenchymal (cluster 3)	0.210588
Primary mesenchymal (cluster 3)	0.352871
Primary mesenchymal (cluster 3)	0.119377
Primary mesenchymal (cluster 3)	0.350403
Primary mesenchymal (cluster 3)	0.168065
Primary mesenchymal (cluster 3)	0.0914913
Primary mesenchymal (cluster 3)	0.15917
Primary mesenchymal (cluster 3)	-0.133161
Primary mesenchymal (cluster 3)	0.41168
Primary mesenchymal (cluster 3)	0.191396
Primary mesenchymal (cluster 3)	0.589393
Primary mesenchymal (cluster 3)	0.397986
Primary mesenchymal (cluster 3)	0.375103
Primary mesenchymal (cluster 3)	0.170434
Primary mesenchymal (cluster 3)	0.582497
Primary mesenchymal (cluster 3)	0.317551
Primary mesenchymal (cluster 3)	0.565727
Primary mesenchymal (cluster 3)	0.332092
Primary mesenchymal (cluster 3)	-0.0740928
Primary mesenchymal (cluster 3)	-0.0707147
Primary mesenchymal (cluster 3)	0.149616
Primary mesenchymal (cluster 3)	0.226272
Primary mesenchymal (cluster 3)	0.215819
Primary mesenchymal (cluster 3)	0.133989
Primary mesenchymal (cluster 3)	0.303648
Primary mesenchymal (cluster 3)	0.131671
Primary mesenchymal (cluster 3)	-0.000426396
Primary mesenchymal (cluster 3)	0.0146937
Primary mesenchymal (cluster 3)	0.515609
Primary mesenchymal (cluster 3)	0.238962
Primary mesenchymal (cluster 3)	0.0643148
Primary mesenchymal (cluster 3)	0.32754
Primary mesenchymal (cluster 3)	0.222254
Primary mesenchymal (cluster 3)	-0.169749
Primary mesenchymal (cluster 3)	0.0983249
Primary mesenchymal (cluster 3)	0.518278
Primary mesenchymal (cluster 3)	-0.108003
Primary mesenchymal (cluster 3)	0.24752
Primary mesenchymal (cluster 3)	0.474305
Primary mesenchymal (cluster 3)	0.0897465
Primary mesenchymal (cluster 3)	0.274594
Primary mesenchymal (cluster 3)	0.154031
Primary mesenchymal (cluster 3)	0.163774
Primary mesenchymal (cluster 3)	0.235235
Primary mesenchymal (cluster 3)	-0.0436039
Primary mesenchymal (cluster 3)	0.699638
Primary mesenchymal (cluster 3)	0.300222
Primary mesenchymal (cluster 3)	0.421525
Primary mesenchymal (cluster 3)	0.543737
Primary mesenchymal (cluster 3)	0.482555
Primary mesenchymal (cluster 3)	0.440714
Primary mesenchymal (cluster 3)	0.260719
Primary mesenchymal (cluster 3)	0.252914
Primary mesenchymal (cluster 3)	0.173409
Primary mesenchymal (cluster 3)	-0.182059
Primary mesenchymal (cluster 3)	0.172016
Primary mesenchymal (cluster 3)	0.138634
Primary mesenchymal (cluster 3)	0.108638
Primary mesenchymal (cluster 3)	0.254336
Primary mesenchymal (cluster 3)	0.354608
Primary mesenchymal (cluster 3)	-0.195051
Primary mesenchymal (cluster 3)	0.0821918
Primary mesenchymal (cluster 3)	0.280243
Primary mesenchymal (cluster 3)	0.490767
Primary mesenchymal (cluster 3)	-0.00193815
Primary mesenchymal (cluster 3)	0.157869
Primary mesenchymal (cluster 3)	0.0936175
Primary mesenchymal (cluster 3)	0.12437
Primary mesenchymal (cluster 3)	0.641318
Primary mesenchymal (cluster 3)	0.570496
Primary mesenchymal (cluster 3)	0.597945
Primary mesenchymal (cluster 3)	0.0867812
Primary mesenchymal (cluster 3)	0.339244
Primary mesenchymal (cluster 3)	0.125027
Primary mesenchymal (cluster 3)	0.152995
Primary mesenchymal (cluster 3)	0.181163
Primary mesenchymal (cluster 3)	0.105435
Primary mesenchymal (cluster 3)	0.227601
Primary mesenchymal (cluster 3)	0.112815
Primary mesenchymal (cluster 3)	0.457285
Primary mesenchymal (cluster 3)	0.395654
Primary mesenchymal (cluster 3)	0.437535
Primary mesenchymal (cluster 3)	0.270458
Primary mesenchymal (cluster 3)	-0.0735404
Primary mesenchymal (cluster 3)	0.602174
Primary mesenchymal (cluster 3)	0.568573
Primary mesenchymal (cluster 3)	0.356732
Primary mesenchymal (cluster 3)	0.40142
Primary mesenchymal (cluster 3)	0.152819
Primary mesenchymal (cluster 3)	0.434799
Primary mesenchymal (cluster 3)	0.024628
Primary mesenchymal (cluster 3)	0.0174269
Primary mesenchymal (cluster 3)	0.392199
Primary mesenchymal (cluster 3)	0.535261
Primary mesenchymal (cluster 3)	0.150419
Primary mesenchymal (cluster 3)	0.208249
Primary mesenchymal (cluster 3)	0.524135
Primary mesenchymal (cluster 3)	0.0600772
Primary mesenchymal (cluster 3)	0.201087
Primary mesenchymal (cluster 3)	0.206016
Primary mesenchymal (cluster 3)	0.507524
Primary mesenchymal (cluster 3)	0.419379
Primary mesenchymal (cluster 3)	0.243566
Primary mesenchymal (cluster 3)	0.159633
Primary mesenchymal (cluster 3)	0.277681
Primary mesenchymal (cluster 3)	0.401953
Primary mesenchymal (cluster 3)	0.363026
Primary mesenchymal (cluster 3)	0.348164
Primary mesenchymal (cluster 3)	-0.233823
Primary mesenchymal (cluster 3)	0.00834314
Primary mesenchymal (cluster 3)	0.253748
Primary mesenchymal (cluster 3)	0.00500197
Primary mesenchymal (cluster 3)	0.00526396
Primary mesenchymal (cluster 3)	0.305531
Primary mesenchymal (cluster 3)	0.241601
Primary mesenchymal (cluster 3)	-0.107015
Primary mesenchymal (cluster 3)	-0.120663
Primary mesenchymal (cluster 3)	-0.0275445
Primary mesenchymal (cluster 3)	0.576413
Primary mesenchymal (cluster 3)	0.469192
Primary mesenchymal (cluster 3)	0.262812
Primary mesenchymal (cluster 3)	0.204689
Primary mesenchymal (cluster 3)	0.278869
Primary mesenchymal (cluster 3)	0.303402
Primary mesenchymal (cluster 3)	0.360289
Primary mesenchymal (cluster 3)	0.307336
Primary mesenchymal (cluster 3)	0.163434
Primary mesenchymal (cluster 3)	-0.112722
Primary mesenchymal (cluster 3)	0.139002
Primary mesenchymal (cluster 3)	0.621505
Primary mesenchymal (cluster 3)	0.374614
Primary mesenchymal (cluster 3)	-0.0868011
Primary mesenchymal (cluster 3)	-0.0856452
Primary mesenchymal (cluster 3)	0.20001
Primary mesenchymal (cluster 3)	-0.0565951
Primary mesenchymal (cluster 3)	0.00259243
Primary mesenchymal (cluster 3)	-0.171199
Primary mesenchymal (cluster 3)	0.0747537
Primary mesenchymal (cluster 3)	0.236467
Primary mesenchymal (cluster 3)	-0.0375281
Primary mesenchymal (cluster 3)	0.516924
Primary mesenchymal (cluster 3)	0.475809
Primary mesenchymal (cluster 3)	0.539272
Primary mesenchymal (cluster 3)	0.298191
Primary mesenchymal (cluster 3)	0.431406
Primary mesenchymal (cluster 3)	0.388056
Primary mesenchymal (cluster 3)	0.253395
Primary mesenchymal (cluster 3)	-0.0337936
Primary mesenchymal (cluster 3)	0.377327
Primary mesenchymal (cluster 3)	0.134495
Primary mesenchymal (cluster 3)	0.126747
Primary mesenchymal (cluster 3)	0.265588
Primary mesenchymal (cluster 3)	-0.0368715
Primary mesenchymal (cluster 3)	0.159303
Primary mesenchymal (cluster 3)	-0.013177
Primary mesenchymal (cluster 3)	0.161948
Primary mesenchymal (cluster 3)	0.167578
Primary mesenchymal (cluster 3)	-0.266114
Primary mesenchymal (cluster 3)	0.205064
Primary mesenchymal (cluster 3)	0.478111
Primary mesenchymal (cluster 3)	0.404476
Primary mesenchymal (cluster 3)	0.0108614
Primary mesenchymal (cluster 3)	0.111684
Primary mesenchymal (cluster 3)	0.286158
Primary mesenchymal (cluster 3)	0.367174
Primary mesenchymal (cluster 3)	0.00833225
Primary mesenchymal (cluster 3)	0.0751571
Primary mesenchymal (cluster 3)	0.238737
Primary mesenchymal (cluster 3)	0.307286
Primary mesenchymal (cluster 3)	0.319948
Primary mesenchymal (cluster 3)	0.32741
Primary mesenchymal (cluster 3)	0.176167
Primary mesenchymal (cluster 3)	0.182583
Primary mesenchymal (cluster 3)	0.243871
Primary mesenchymal (cluster 3)	0.291486
Primary mesenchymal (cluster 3)	0.523209
Primary mesenchymal (cluster 3)	0.0646451
Primary mesenchymal (cluster 3)	0.0277029
Primary mesenchymal (cluster 3)	0.0994276
Primary mesenchymal (cluster 3)	0.0369061
Primary mesenchymal (cluster 3)	-0.0168755
Primary mesenchymal (cluster 3)	-0.0362335
Primary mesenchymal (cluster 3)	0.22084
Primary mesenchymal (cluster 3)	0.036253
Primary mesenchymal (cluster 3)	0.0433315
Primary mesenchymal (cluster 3)	0.236319
Primary mesenchymal (cluster 3)	-0.0650778
Primary mesenchymal (cluster 3)	0.116107
Primary mesenchymal (cluster 3)	0.34629
Primary mesenchymal (cluster 3)	0.326213
Primary mesenchymal (cluster 3)	-0.107497
Primary mesenchymal (cluster 3)	0.322856
Primary mesenchymal (cluster 3)	0.0384264
Primary mesenchymal (cluster 3)	0.566947
Primary mesenchymal (cluster 3)	0.161684
Primary mesenchymal (cluster 3)	0.379008
Primary mesenchymal (cluster 3)	0.298065
Primary mesenchymal (cluster 3)	0.0536258
Primary mesenchymal (cluster 3)	0.611938
Primary mesenchymal (cluster 3)	0.231979
Primary mesenchymal (cluster 3)	-0.135266
Primary mesenchymal (cluster 3)	0.406391
Primary mesenchymal (cluster 3)	-0.303073
Primary mesenchymal (cluster 3)	0.473374
Primary mesenchymal (cluster 3)	0.240646
Primary mesenchymal (cluster 3)	0.116214
Primary mesenchymal (cluster 3)	0.153377
Primary mesenchymal (cluster 3)	0.132403
Primary mesenchymal (cluster 3)	0.125397
Primary mesenchymal (cluster 3)	0.0276319
Primary mesenchymal (cluster 3)	0.597458
Primary mesenchymal (cluster 3)	-0.0757854
Primary mesenchymal (cluster 3)	0.0601706
Primary mesenchymal (cluster 3)	-0.00159796
Primary mesenchymal (cluster 3)	0.501162
Primary mesenchymal (cluster 3)	0.47979
Primary mesenchymal (cluster 3)	0.382514
Primary mesenchymal (cluster 3)	0.353473
Primary mesenchymal (cluster 3)	0.060266
Primary mesenchymal (cluster 3)	-0.0619671
Primary mesenchymal (cluster 3)	0.0042676
Primary mesenchymal (cluster 3)	0.438157
Primary mesenchymal (cluster 3)	0.102641
Primary mesenchymal (cluster 3)	0.406666
Primary mesenchymal (cluster 3)	-0.0520329
Primary mesenchymal (cluster 3)	0.29849
Primary mesenchymal (cluster 3)	-0.106092
Primary mesenchymal (cluster 3)	0.0665467
Primary mesenchymal (cluster 3)	0.528469
Primary mesenchymal (cluster 3)	0.380327
Primary mesenchymal (cluster 3)	0.360655
Primary mesenchymal (cluster 3)	-0.030524
Primary mesenchymal (cluster 3)	0.126648
Primary mesenchymal (cluster 3)	0.381356
Primary mesenchymal (cluster 3)	0.411711
Primary mesenchymal (cluster 3)	0.233366
Primary mesenchymal (cluster 3)	0.150845
Primary mesenchymal (cluster 3)	0.181511
Primary mesenchymal (cluster 3)	0.186939
Primary mesenchymal (cluster 3)	-0.0955099
Primary mesenchymal (cluster 3)	0.532548
Primary mesenchymal (cluster 3)	0.0664257
Primary mesenchymal (cluster 3)	0.387562
Primary mesenchymal (cluster 3)	-0.184767
Primary mesenchymal (cluster 3)	-0.0919332
Primary mesenchymal (cluster 3)	0.168516
Primary mesenchymal (cluster 3)	0.401334
Primary mesenchymal (cluster 3)	0.288382
Primary mesenchymal (cluster 3)	0.112006
Primary mesenchymal (cluster 3)	0.0774509
Primary mesenchymal (cluster 3)	0.331206
Primary mesenchymal (cluster 3)	0.294939
Primary mesenchymal (cluster 3)	0.11942
Primary mesenchymal (cluster 3)	0.57865
Primary mesenchymal (cluster 3)	0.58505
Primary mesenchymal (cluster 3)	0.531706
Primary mesenchymal (cluster 3)	0.199006
Primary mesenchymal (cluster 3)	0.139509
Primary mesenchymal (cluster 3)	0.396366
Primary mesenchymal (cluster 3)	0.208795
Primary mesenchymal (cluster 3)	-0.200019
Primary mesenchymal (cluster 3)	0.389516
Primary mesenchymal (cluster 3)	0.379232
Primary mesenchymal (cluster 3)	0.0859577
Primary mesenchymal (cluster 3)	0.299432
Primary mesenchymal (cluster 3)	0.0654394
Primary mesenchymal (cluster 3)	-0.0212808
Primary mesenchymal (cluster 3)	0.308725
Primary mesenchymal (cluster 3)	0.482782
Primary mesenchymal (cluster 3)	0.136775
Primary mesenchymal (cluster 3)	-0.181451
Primary mesenchymal (cluster 3)	0.258632
Primary mesenchymal (cluster 3)	0.230054
Primary mesenchymal (cluster 3)	0.515906
Primary mesenchymal (cluster 3)	-0.0454801
Primary mesenchymal (cluster 3)	-0.148463
Primary mesenchymal (cluster 3)	0.38323
Primary mesenchymal (cluster 3)	0.0896679
Primary mesenchymal (cluster 3)	0.256636
Primary mesenchymal (cluster 3)	0.333193
Primary mesenchymal (cluster 3)	0.453268
Primary mesenchymal (cluster 3)	0.199791
Primary mesenchymal (cluster 3)	0.285856
Primary mesenchymal (cluster 3)	0.100121
Primary mesenchymal (cluster 3)	0.28456
Primary mesenchymal (cluster 3)	0.0766415
Primary mesenchymal (cluster 3)	0.399665
Primary mesenchymal (cluster 3)	0.200688
Primary mesenchymal (cluster 3)	0.181963
Primary mesenchymal (cluster 3)	0.0911305
Primary mesenchymal (cluster 3)	0.101912
Primary mesenchymal (cluster 3)	0.173144
Primary mesenchymal (cluster 3)	0.21544
Primary mesenchymal (cluster 3)	0.179188
Primary mesenchymal (cluster 3)	0.279192
Primary mesenchymal (cluster 3)	0.0817351
Primary mesenchymal (cluster 3)	0.297772
Primary mesenchymal (cluster 3)	0.186431
Primary mesenchymal (cluster 3)	0.125296
Primary mesenchymal (cluster 3)	0.34254
Primary mesenchymal (cluster 3)	0.0465154
Primary mesenchymal (cluster 3)	0.163945
Primary mesenchymal (cluster 3)	-0.0832715
Primary mesenchymal (cluster 3)	0.349468
Primary mesenchymal (cluster 3)	0.000154555
Primary mesenchymal (cluster 3)	0.442984
Primary mesenchymal (cluster 3)	0.323643
Primary mesenchymal (cluster 3)	0.419092
Primary mesenchymal (cluster 3)	0.0186018
Primary mesenchymal (cluster 3)	0.472205
Primary mesenchymal (cluster 3)	0.52794
Primary mesenchymal (cluster 3)	0.20344
Primary mesenchymal (cluster 3)	0.378514
Primary mesenchymal (cluster 3)	0.0684662
Primary mesenchymal (cluster 3)	0.37262
Primary mesenchymal (cluster 3)	-0.204857
Primary mesenchymal (cluster 3)	0.344812
Primary mesenchymal (cluster 3)	0.45495
Primary mesenchymal (cluster 3)	-0.0563269
Primary mesenchymal (cluster 3)	-0.131064
Primary mesenchymal (cluster 3)	0.106542
Primary mesenchymal (cluster 3)	0.174167
Primary mesenchymal (cluster 3)	0.249871
Primary mesenchymal (cluster 3)	0.302136
Primary mesenchymal (cluster 3)	-0.072944
Primary mesenchymal (cluster 3)	-0.032851
Primary mesenchymal (cluster 3)	0.461215
Primary mesenchymal (cluster 3)	-0.0557014
Primary mesenchymal (cluster 3)	0.0281731
Primary mesenchymal (cluster 3)	0.397015
Primary mesenchymal (cluster 3)	-0.105312
Primary mesenchymal (cluster 3)	0.262623
Primary mesenchymal (cluster 3)	-0.0112522
Primary mesenchymal (cluster 3)	0.158842
Primary mesenchymal (cluster 3)	0.0507139
Primary mesenchymal (cluster 3)	0.29239
Primary mesenchymal (cluster 3)	0.611113
Primary mesenchymal (cluster 3)	-0.154253
Primary mesenchymal (cluster 3)	0.422651
Primary mesenchymal (cluster 3)	0.130444
Primary mesenchymal (cluster 3)	-0.0960025
Primary mesenchymal (cluster 3)	0.132583
Primary mesenchymal (cluster 3)	0.196255
Primary mesenchymal (cluster 3)	0.297545
Primary mesenchymal (cluster 3)	0.203891
Primary mesenchymal (cluster 3)	0.412456
Primary mesenchymal (cluster 3)	0.270924
Primary mesenchymal (cluster 3)	0.250061
Primary mesenchymal (cluster 3)	0.340509
Primary mesenchymal (cluster 3)	0.524079
Primary mesenchymal (cluster 3)	-0.166155
Primary mesenchymal (cluster 3)	0.256557
Primary mesenchymal (cluster 3)	0.147336
Primary mesenchymal (cluster 3)	0.08879
Primary mesenchymal (cluster 3)	-0.0209622
Primary mesenchymal (cluster 3)	0.332944
Primary mesenchymal (cluster 3)	0.490322
Primary mesenchymal (cluster 3)	0.264967
Primary mesenchymal (cluster 3)	0.322921
Primary mesenchymal (cluster 3)	0.0854105
Primary mesenchymal (cluster 3)	0.074986
Primary mesenchymal (cluster 3)	0.519068
Primary mesenchymal (cluster 3)	-0.0541475
Primary mesenchymal (cluster 3)	0.499062
Primary mesenchymal (cluster 3)	0.168523
Primary mesenchymal (cluster 3)	0.180646
Primary mesenchymal (cluster 3)	0.039955
Primary mesenchymal (cluster 3)	0.0332245
Primary mesenchymal (cluster 3)	0.126153
Primary mesenchymal (cluster 3)	-0.0107057
Primary mesenchymal (cluster 3)	0.0365866
Primary mesenchymal (cluster 3)	0.120858
Primary mesenchymal (cluster 3)	0.15914
Primary mesenchymal (cluster 3)	0.0884748
Primary mesenchymal (cluster 3)	0.360823
Primary mesenchymal (cluster 3)	0.0163637
Primary mesenchymal (cluster 3)	-0.0933853
Primary mesenchymal (cluster 3)	0.469283
Primary mesenchymal (cluster 3)	0.520708
Primary mesenchymal (cluster 3)	0.283258
Primary mesenchymal (cluster 3)	0.125329
Primary mesenchymal (cluster 3)	0.139915
Primary mesenchymal (cluster 3)	0.520083
Primary mesenchymal (cluster 3)	-0.172731
Primary mesenchymal (cluster 3)	-0.0156281
Primary mesenchymal (cluster 3)	0.387427
Primary mesenchymal (cluster 3)	0.3935
Primary mesenchymal (cluster 3)	0.186628
Primary mesenchymal (cluster 3)	0.177044
Primary mesenchymal (cluster 3)	0.259824
Primary mesenchymal (cluster 3)	0.374938
Primary mesenchymal (cluster 3)	0.348518
Primary mesenchymal (cluster 3)	0.403128
Primary mesenchymal (cluster 3)	0.461456
Primary mesenchymal (cluster 3)	0.161784
Primary mesenchymal (cluster 3)	0.515401
Primary mesenchymal (cluster 3)	0.0597196
Primary mesenchymal (cluster 3)	-0.0606532
Primary mesenchymal (cluster 3)	0.514958
Primary mesenchymal (cluster 3)	0.279912
Primary mesenchymal (cluster 3)	0.0719405
Primary mesenchymal (cluster 3)	0.44405
Primary mesenchymal (cluster 3)	0.261268
Primary mesenchymal (cluster 3)	0.297362
Primary mesenchymal (cluster 3)	-0.0223319
Primary mesenchymal (cluster 3)	0.2473
Primary mesenchymal (cluster 3)	0.33862
Primary mesenchymal (cluster 3)	-0.158633
Primary mesenchymal (cluster 3)	-0.0559116
Primary mesenchymal (cluster 3)	0.192545
Primary mesenchymal (cluster 3)	0.406525
Primary mesenchymal (cluster 3)	-0.00336993
Primary mesenchymal (cluster 3)	0.518601
Primary mesenchymal (cluster 3)	0.0358762
Primary mesenchymal (cluster 3)	0.00770054
Primary mesenchymal (cluster 3)	-0.020958
Primary mesenchymal (cluster 3)	-0.0053313
Primary mesenchymal (cluster 3)	0.0149271
Primary mesenchymal (cluster 3)	0.265148
Primary mesenchymal (cluster 3)	-0.111176
Primary mesenchymal (cluster 3)	0.427814
Primary mesenchymal (cluster 3)	0.0194717
Primary mesenchymal (cluster 3)	0.117463
Primary mesenchymal (cluster 3)	0.102183
Primary mesenchymal (cluster 3)	-0.19678
Primary mesenchymal (cluster 3)	0.401367
Primary mesenchymal (cluster 3)	0.461885
Primary mesenchymal (cluster 3)	0.453971
Primary mesenchymal (cluster 3)	0.425223
Primary mesenchymal (cluster 3)	0.374655
Primary mesenchymal (cluster 3)	0.108646
Primary mesenchymal (cluster 3)	-0.244031
Primary mesenchymal (cluster 3)	0.162355
Primary mesenchymal (cluster 3)	0.399087
Primary mesenchymal (cluster 3)	0.305577
Primary mesenchymal (cluster 3)	0.24085
Primary mesenchymal (cluster 3)	0.195928
Primary mesenchymal (cluster 3)	0.342143
Primary mesenchymal (cluster 3)	0.423797
Primary mesenchymal (cluster 3)	0.234145
Primary mesenchymal (cluster 3)	0.0141
Primary mesenchymal (cluster 3)	0.188854
Primary mesenchymal (cluster 3)	-0.151973
Primary mesenchymal (cluster 3)	0.269099
Primary mesenchymal (cluster 3)	0.442408
Primary mesenchymal (cluster 3)	-0.0275893
Primary mesenchymal (cluster 3)	0.121735
Primary mesenchymal (cluster 3)	0.242287
Primary mesenchymal (cluster 3)	0.57633
Primary mesenchymal (cluster 3)	0.170231
Primary mesenchymal (cluster 3)	0.139891
Primary mesenchymal (cluster 3)	0.10742
Primary mesenchymal (cluster 3)	0.552345
Primary mesenchymal (cluster 3)	0.239502
Primary mesenchymal (cluster 3)	-0.25402
Primary mesenchymal (cluster 3)	0.151251
Primary mesenchymal (cluster 3)	0.133766
Primary mesenchymal (cluster 3)	0.231019
Primary mesenchymal (cluster 3)	0.241471
Primary mesenchymal (cluster 3)	0.200769
Primary mesenchymal (cluster 3)	0.218043
Primary mesenchymal (cluster 3)	0.485252
Primary mesenchymal (cluster 3)	0.41026
Primary mesenchymal (cluster 3)	0.425185
Primary mesenchymal (cluster 3)	0.153837
Primary mesenchymal (cluster 3)	0.461889
Primary mesenchymal (cluster 3)	-0.0924314
Primary mesenchymal (cluster 3)	-0.206523
Primary mesenchymal (cluster 3)	0.585801
Primary mesenchymal (cluster 3)	0.0038987
Primary mesenchymal (cluster 3)	0.255387
Primary mesenchymal (cluster 3)	0.394413
Primary mesenchymal (cluster 3)	-0.172187
Primary mesenchymal (cluster 3)	0.274646
Primary mesenchymal (cluster 3)	0.222201
Primary mesenchymal (cluster 3)	0.433262
Primary mesenchymal (cluster 3)	0.112603
Primary mesenchymal (cluster 3)	0.0510782
Primary mesenchymal (cluster 3)	-0.123557
Primary mesenchymal (cluster 3)	-0.0380254
Primary mesenchymal (cluster 3)	0.244809
Primary mesenchymal (cluster 3)	0.251267
Primary mesenchymal (cluster 3)	0.113973
Primary mesenchymal (cluster 3)	0.372933
Primary mesenchymal (cluster 3)	0.419171
Primary mesenchymal (cluster 3)	0.296111
Primary mesenchymal (cluster 3)	0.261897
Primary mesenchymal (cluster 3)	0.0647983
Primary mesenchymal (cluster 3)	-0.00629868
Primary mesenchymal (cluster 3)	0.0626496
Primary mesenchymal (cluster 3)	0.208328
Primary mesenchymal (cluster 3)	0.2089
Primary mesenchymal (cluster 3)	0.538594
Primary mesenchymal (cluster 3)	0.261902
Primary mesenchymal (cluster 3)	0.31985
Primary mesenchymal (cluster 3)	0.155973
Primary mesenchymal (cluster 3)	0.488059
Primary mesenchymal (cluster 3)	0.328125
Primary mesenchymal (cluster 3)	0.388974
Primary mesenchymal (cluster 3)	0.05071
Primary mesenchymal (cluster 3)	0.349771
Primary mesenchymal (cluster 3)	0.433632
Primary mesenchymal (cluster 3)	-0.0727635
Primary mesenchymal (cluster 3)	0.362428
Primary mesenchymal (cluster 3)	0.0620272
Primary mesenchymal (cluster 3)	0.267769
Primary mesenchymal (cluster 3)	0.453569
Primary mesenchymal (cluster 3)	-0.0765188
Primary mesenchymal (cluster 3)	0.311741
Primary mesenchymal (cluster 3)	0.0553966
Primary mesenchymal (cluster 3)	0.448485
Primary mesenchymal (cluster 3)	0.108715
Primary mesenchymal (cluster 3)	0.366112
Primary mesenchymal (cluster 3)	0.336435
Primary mesenchymal (cluster 3)	0.233776
Primary mesenchymal (cluster 3)	-0.0591449
Primary mesenchymal (cluster 3)	-0.107753
Primary mesenchymal (cluster 3)	0.262654
Primary mesenchymal (cluster 3)	0.160235
Primary mesenchymal (cluster 3)	0.129606
Primary mesenchymal (cluster 3)	0.273777
Primary mesenchymal (cluster 3)	0.236716
Primary mesenchymal (cluster 3)	0.509376
Primary mesenchymal (cluster 3)	0.374553
Primary mesenchymal (cluster 3)	0.239004
Primary mesenchymal (cluster 3)	-0.134032
Primary mesenchymal (cluster 3)	0.442831
Primary mesenchymal (cluster 3)	0.388915
Primary mesenchymal (cluster 3)	0.265115
Primary mesenchymal (cluster 3)	0.0252338
Primary mesenchymal (cluster 3)	-0.251646
Primary mesenchymal (cluster 3)	-0.028558
Primary mesenchymal (cluster 3)	-0.00582353
Primary mesenchymal (cluster 3)	0.234913
Primary mesenchymal (cluster 3)	0.0661269
Primary mesenchymal (cluster 3)	0.185068
Primary mesenchymal (cluster 3)	-0.0701696
Primary mesenchymal (cluster 3)	-0.18972
Primary mesenchymal (cluster 3)	-0.288109
Primary mesenchymal (cluster 3)	0.410077
Primary mesenchymal (cluster 3)	0.337408
Primary mesenchymal (cluster 3)	0.250228
Primary mesenchymal (cluster 3)	0.455825
Primary mesenchymal (cluster 3)	-0.265705
Primary mesenchymal (cluster 3)	0.487671
Primary mesenchymal (cluster 3)	0.0386699
Primary mesenchymal (cluster 3)	-0.324203
Primary mesenchymal (cluster 3)	0.275723
Primary mesenchymal (cluster 3)	0.435003
Primary mesenchymal (cluster 3)	-0.0587774
Primary mesenchymal (cluster 3)	0.397158
Primary mesenchymal (cluster 3)	0.0853141
Primary mesenchymal (cluster 3)	0.307272
Primary mesenchymal (cluster 3)	0.34063
Primary mesenchymal (cluster 3)	0.44646
Primary mesenchymal (cluster 3)	0.422343
Primary mesenchymal (cluster 3)	0.0400271
Primary mesenchymal (cluster 3)	0.217165
Primary mesenchymal (cluster 3)	0.192252
Primary mesenchymal (cluster 3)	0.0407015
Primary mesenchymal (cluster 3)	-0.0453451
Primary mesenchymal (cluster 3)	-0.0215832
Primary mesenchymal (cluster 3)	0.314147
Primary mesenchymal (cluster 3)	-0.251492
Primary mesenchymal (cluster 3)	-0.0320832
Primary mesenchymal (cluster 3)	0.384315
Primary mesenchymal (cluster 3)	-0.278379
Primary mesenchymal (cluster 3)	0.444522
Primary mesenchymal (cluster 3)	0.256358
Primary mesenchymal (cluster 3)	-0.162118
Primary mesenchymal (cluster 3)	0.156635
Primary mesenchymal (cluster 3)	0.38989
Primary mesenchymal (cluster 3)	0.233711
Primary mesenchymal (cluster 3)	0.308641
Primary mesenchymal (cluster 3)	0.112609
Primary mesenchymal (cluster 3)	-0.0773497
Primary mesenchymal (cluster 3)	0.0973568
Primary mesenchymal (cluster 3)	0.11414
Primary mesenchymal (cluster 3)	-0.226716
Primary mesenchymal (cluster 3)	0.0248337
Primary mesenchymal (cluster 3)	0.279878
Primary mesenchymal (cluster 3)	-0.00913424
Primary mesenchymal (cluster 3)	0.125008
Primary mesenchymal (cluster 3)	0.0150673
Primary mesenchymal (cluster 3)	0.458015
Primary mesenchymal (cluster 3)	0.251029
Primary mesenchymal (cluster 3)	0.322064
Primary mesenchymal (cluster 3)	0.0284356
Primary mesenchymal (cluster 3)	0.425895
Primary mesenchymal (cluster 3)	-0.141077
Primary mesenchymal (cluster 3)	0.485937
Primary mesenchymal (cluster 3)	0.158838
Primary mesenchymal (cluster 3)	-0.0106624
Primary mesenchymal (cluster 3)	0.108252
Primary mesenchymal (cluster 3)	0.395044
Primary mesenchymal (cluster 3)	0.0628933
Primary mesenchymal (cluster 3)	-0.239587
Primary mesenchymal (cluster 3)	0.332808
Primary mesenchymal (cluster 3)	-0.0591554
Primary mesenchymal (cluster 3)	0.0693404
Primary mesenchymal (cluster 3)	0.376924
Primary mesenchymal (cluster 3)	-0.242029
Primary mesenchymal (cluster 3)	0.275029
Primary mesenchymal (cluster 3)	0.521853
Primary mesenchymal (cluster 3)	0.108449
Primary mesenchymal (cluster 3)	0.072424
Primary mesenchymal (cluster 3)	-0.208008
Primary mesenchymal (cluster 3)	0.441489
Primary mesenchymal (cluster 3)	0.405956
Primary mesenchymal (cluster 3)	0.0585263
Primary mesenchymal (cluster 3)	-0.239611
Primary mesenchymal (cluster 3)	0.119248
Primary mesenchymal (cluster 3)	0.562473
Primary mesenchymal (cluster 3)	0.34167
Primary mesenchymal (cluster 3)	0.056646
Primary mesenchymal (cluster 3)	0.271213
Primary mesenchymal (cluster 3)	0.494764
Primary mesenchymal (cluster 3)	0.154463
Primary mesenchymal (cluster 3)	0.346547
Primary mesenchymal (cluster 3)	0.241813
Primary mesenchymal (cluster 3)	0.0487793
Primary mesenchymal (cluster 3)	0.391266
Primary mesenchymal (cluster 3)	0.567145
Primary mesenchymal (cluster 3)	0.450006
Primary mesenchymal (cluster 3)	0.0848994
Primary mesenchymal (cluster 3)	0.281654
Primary mesenchymal (cluster 3)	0.35765
Primary mesenchymal (cluster 3)	0.140173
Primary mesenchymal (cluster 3)	-0.102569
Primary mesenchymal (cluster 3)	-0.0303169
Primary mesenchymal (cluster 3)	0.557317
Primary mesenchymal (cluster 3)	-0.060766
Primary mesenchymal (cluster 3)	0.130167
Primary mesenchymal (cluster 3)	0.110055
Primary mesenchymal (cluster 3)	0.163871
Primary mesenchymal (cluster 3)	0.359536
Primary mesenchymal (cluster 3)	-0.214009
Primary mesenchymal (cluster 3)	0.0761138
Primary mesenchymal (cluster 3)	0.151417
Primary mesenchymal (cluster 3)	0.594022
Primary mesenchymal (cluster 3)	0.241472
Primary mesenchymal (cluster 3)	0.37086
Primary mesenchymal (cluster 3)	0.23531
Primary mesenchymal (cluster 3)	-0.0731547
Primary mesenchymal (cluster 3)	0.377725
Primary mesenchymal (cluster 3)	0.558021
Primary mesenchymal (cluster 3)	0.485453
Primary mesenchymal (cluster 3)	0.343637
Primary mesenchymal (cluster 3)	0.0765255
Primary mesenchymal (cluster 3)	0.0345782
Primary mesenchymal (cluster 3)	0.319468
Primary mesenchymal (cluster 3)	0.406357
Primary mesenchymal (cluster 3)	0.230823
Primary mesenchymal (cluster 3)	0.448329
Primary mesenchymal (cluster 3)	0.0696389
Primary mesenchymal (cluster 3)	0.157552
Primary mesenchymal (cluster 3)	0.397182
Primary mesenchymal (cluster 3)	0.319244
Primary mesenchymal (cluster 3)	0.206887
Primary mesenchymal (cluster 3)	0.318415
Primary mesenchymal (cluster 3)	0.0423428
Primary mesenchymal (cluster 3)	0.129694
Primary mesenchymal (cluster 3)	0.374432
Primary mesenchymal (cluster 3)	0.098707
Primary mesenchymal (cluster 3)	0.334697
Primary mesenchymal (cluster 3)	0.407417
Primary mesenchymal (cluster 3)	0.349805
Primary mesenchymal (cluster 3)	0.197872
Primary mesenchymal (cluster 3)	0.16084
Primary mesenchymal (cluster 3)	0.301414
Primary mesenchymal (cluster 3)	0.166794
Primary mesenchymal (cluster 3)	0.353017
Primary mesenchymal (cluster 3)	0.174108
Primary mesenchymal (cluster 3)	0.07193
Primary mesenchymal (cluster 3)	0.253713
Primary mesenchymal (cluster 3)	0.283846
Primary mesenchymal (cluster 3)	0.224618
Primary mesenchymal (cluster 3)	0.0102326
Primary mesenchymal (cluster 3)	0.444328
Primary mesenchymal (cluster 3)	-0.0163486
Primary mesenchymal (cluster 3)	0.182116
Primary mesenchymal (cluster 3)	0.193357
Primary mesenchymal (cluster 3)	0.717944
Primary mesenchymal (cluster 3)	-0.0234646
Primary mesenchymal (cluster 3)	0.447348
Primary mesenchymal (cluster 3)	0.119935
Primary mesenchymal (cluster 3)	0.408592
Primary mesenchymal (cluster 3)	0.12603
Primary mesenchymal (cluster 3)	0.421959
Primary mesenchymal (cluster 3)	0.477845
Primary mesenchymal (cluster 3)	0.341494
Primary mesenchymal (cluster 3)	0.078796
Primary mesenchymal (cluster 3)	-0.270298
Primary mesenchymal (cluster 3)	0.258118
Primary mesenchymal (cluster 3)	0.383838
Primary mesenchymal (cluster 3)	0.14672
Primary mesenchymal (cluster 3)	-0.077613
Primary mesenchymal (cluster 3)	0.285108
Primary mesenchymal (cluster 3)	0.183268
Primary mesenchymal (cluster 3)	0.223188
Primary mesenchymal (cluster 3)	0.212962
Primary mesenchymal (cluster 3)	0.302121
Primary mesenchymal (cluster 3)	0.382735
Primary mesenchymal (cluster 3)	-0.263576
Primary mesenchymal (cluster 3)	0.465237
Primary mesenchymal (cluster 3)	0.468251
Primary mesenchymal (cluster 3)	0.26076
Primary mesenchymal (cluster 3)	0.0608664
Primary mesenchymal (cluster 3)	0.270681
Primary mesenchymal (cluster 3)	0.650762
Primary mesenchymal (cluster 3)	-0.0669319
Primary mesenchymal (cluster 3)	0.648816
Primary mesenchymal (cluster 3)	0.431253
Primary mesenchymal (cluster 3)	0.564812
Primary mesenchymal (cluster 3)	-0.0801966
Primary mesenchymal (cluster 3)	0.509437
Primary mesenchymal (cluster 3)	-0.117744
Primary mesenchymal (cluster 3)	0.65827
Primary mesenchymal (cluster 3)	0.136545
Primary mesenchymal (cluster 3)	0.262532
Primary mesenchymal (cluster 3)	0.330328
Primary mesenchymal (cluster 3)	0.233022
Primary mesenchymal (cluster 3)	0.643473
Primary mesenchymal (cluster 3)	0.238211
Primary mesenchymal (cluster 3)	-0.0661502
Primary mesenchymal (cluster 3)	0.00535839
Primary mesenchymal (cluster 3)	0.633389
Primary mesenchymal (cluster 3)	0.342363
Primary mesenchymal (cluster 3)	0.089184
Primary mesenchymal (cluster 3)	0.260278
Primary mesenchymal (cluster 3)	-0.00611912
Primary mesenchymal (cluster 3)	0.186884
Primary mesenchymal (cluster 3)	0.400135
Primary mesenchymal (cluster 3)	0.519076
Primary mesenchymal (cluster 3)	0.358621
Primary mesenchymal (cluster 3)	0.264441
Primary mesenchymal (cluster 3)	-0.128869
Primary mesenchymal (cluster 3)	0.0599968
Primary mesenchymal (cluster 3)	0.315715
Primary mesenchymal (cluster 3)	-0.254352
Primary mesenchymal (cluster 3)	0.0275007
Primary mesenchymal (cluster 3)	0.407355
Primary mesenchymal (cluster 3)	0.222034
Primary mesenchymal (cluster 3)	0.0259843
Primary mesenchymal (cluster 3)	0.141287
Primary mesenchymal (cluster 3)	0.253772
Primary mesenchymal (cluster 3)	0.252214
Primary mesenchymal (cluster 3)	0.166779
Primary mesenchymal (cluster 3)	0.267455
Primary mesenchymal (cluster 3)	0.119426
Primary mesenchymal (cluster 3)	0.212488
Primary mesenchymal (cluster 3)	0.15718
Primary mesenchymal (cluster 3)	0.139917
Primary mesenchymal (cluster 3)	0.468189
Primary mesenchymal (cluster 3)	0.343978
Primary mesenchymal (cluster 3)	0.118397
Primary mesenchymal (cluster 3)	0.581533
Primary mesenchymal (cluster 3)	-0.149001
Primary mesenchymal (cluster 3)	0.4108
Primary mesenchymal (cluster 3)	0.229004
Primary mesenchymal (cluster 3)	0.319791
Primary mesenchymal (cluster 3)	0.320578
Primary mesenchymal (cluster 3)	0.166222
Primary mesenchymal (cluster 3)	0.0353519
Primary mesenchymal (cluster 3)	0.621774
Primary mesenchymal (cluster 3)	-0.0968647
Primary mesenchymal (cluster 3)	0.326315
Primary mesenchymal (cluster 3)	0.45379
Primary mesenchymal (cluster 3)	-0.0622876
Primary mesenchymal (cluster 3)	-0.151496
Primary mesenchymal (cluster 3)	0.395066
Primary mesenchymal (cluster 3)	0.523511
Primary mesenchymal (cluster 3)	-0.26139
Primary mesenchymal (cluster 3)	0.25867
Primary mesenchymal (cluster 3)	0.145578
Primary mesenchymal (cluster 3)	0.268001
Primary mesenchymal (cluster 3)	0.342809
Primary mesenchymal (cluster 3)	0.278345
Primary mesenchymal (cluster 3)	0.491448
Primary mesenchymal (cluster 3)	0.517962
Primary mesenchymal (cluster 3)	0.0702108
Primary mesenchymal (cluster 3)	-0.0416802
Primary mesenchymal (cluster 3)	0.153948
Primary mesenchymal (cluster 3)	-0.0286757
Primary mesenchymal (cluster 3)	0.338842
Primary mesenchymal (cluster 3)	0.409068
Primary mesenchymal (cluster 3)	-0.097129
Primary mesenchymal (cluster 3)	0.475916
Primary mesenchymal (cluster 3)	-0.0926253
Primary mesenchymal (cluster 3)	-0.0142317
Primary mesenchymal (cluster 3)	-0.205692
Primary mesenchymal (cluster 3)	0.554863
Primary mesenchymal (cluster 3)	0.234206
Primary mesenchymal (cluster 3)	-0.0744435
Primary mesenchymal (cluster 3)	0.259503
Primary mesenchymal (cluster 3)	-0.151858
Primary mesenchymal (cluster 3)	0.334016
Primary mesenchymal (cluster 3)	0.305756
Primary mesenchymal (cluster 3)	0.136601
Primary mesenchymal (cluster 3)	0.0515671
Primary mesenchymal (cluster 3)	0.0916975
Primary mesenchymal (cluster 3)	0.149758
Primary mesenchymal (cluster 3)	0.169091
Primary mesenchymal (cluster 3)	0.330834
Primary mesenchymal (cluster 3)	-0.115468
Primary mesenchymal (cluster 3)	0.0798386
Primary mesenchymal (cluster 3)	0.522312
Primary mesenchymal (cluster 3)	0.147702
Primary mesenchymal (cluster 3)	0.334091
Primary mesenchymal (cluster 3)	0.25729
Primary mesenchymal (cluster 3)	0.644593
Primary mesenchymal (cluster 3)	-0.0807126
Primary mesenchymal (cluster 3)	0.47268
Primary mesenchymal (cluster 3)	0.128514
Primary mesenchymal (cluster 3)	0.304308
Primary mesenchymal (cluster 3)	0.388903
Primary mesenchymal (cluster 3)	0.144365
Primary mesenchymal (cluster 3)	0.388248
Primary mesenchymal (cluster 3)	0.268362
Primary mesenchymal (cluster 3)	0.58808
Primary mesenchymal (cluster 3)	0.631384
Primary mesenchymal (cluster 3)	0.300827
Primary mesenchymal (cluster 3)	0.406642
Primary mesenchymal (cluster 3)	0.43136
Primary mesenchymal (cluster 3)	0.286169
Primary mesenchymal (cluster 3)	0.104195
Primary mesenchymal (cluster 3)	0.184869
Primary mesenchymal (cluster 3)	0.387837
Primary mesenchymal (cluster 3)	0.372195
Primary mesenchymal (cluster 3)	0.0395813
Primary mesenchymal (cluster 3)	-0.0515248
Primary mesenchymal (cluster 3)	-0.0982796
Primary mesenchymal (cluster 3)	0.276949
Primary mesenchymal (cluster 3)	0.182897
Primary mesenchymal (cluster 3)	0.752756
Primary mesenchymal (cluster 3)	0.134625
Primary mesenchymal (cluster 3)	0.286192
Primary mesenchymal (cluster 3)	-0.00165273
Primary mesenchymal (cluster 3)	0.299968
Primary mesenchymal (cluster 3)	0.590646
Primary mesenchymal (cluster 3)	0.295545
Primary mesenchymal (cluster 3)	0.23785
Primary mesenchymal (cluster 3)	0.231653
Primary mesenchymal (cluster 3)	0.125909
Primary mesenchymal (cluster 3)	0.0431997
Primary mesenchymal (cluster 3)	0.171725
Primary mesenchymal (cluster 3)	0.425557
Primary mesenchymal (cluster 3)	0.321644
Primary mesenchymal (cluster 3)	-0.0869927
Primary mesenchymal (cluster 3)	0.317839
Primary mesenchymal (cluster 3)	0.162078
Primary mesenchymal (cluster 3)	0.119299
Primary mesenchymal (cluster 3)	0.184144
Primary mesenchymal (cluster 3)	0.397402
Primary mesenchymal (cluster 3)	0.260232
Primary mesenchymal (cluster 3)	0.0286101
Primary mesenchymal (cluster 3)	0.202736
Primary mesenchymal (cluster 3)	0.231587
Primary mesenchymal (cluster 3)	0.103186
Primary mesenchymal (cluster 3)	0.289869
Primary mesenchymal (cluster 3)	0.244961
Primary mesenchymal (cluster 3)	0.038079
Primary mesenchymal (cluster 3)	0.23716
Primary mesenchymal (cluster 3)	0.16445
Primary mesenchymal (cluster 3)	0.479058
Primary mesenchymal (cluster 3)	0.442286
Primary mesenchymal (cluster 3)	0.463116
Primary mesenchymal (cluster 3)	0.504942
Primary mesenchymal (cluster 3)	0.348004
Primary mesenchymal (cluster 3)	0.0335077
Primary mesenchymal (cluster 3)	-0.0383611
Primary mesenchymal (cluster 3)	0.617617
Primary mesenchymal (cluster 3)	0.0982721
Primary mesenchymal (cluster 3)	0.0571396
Primary mesenchymal (cluster 3)	0.477575
Primary mesenchymal (cluster 3)	0.364996
Primary mesenchymal (cluster 3)	-0.0952202
Primary mesenchymal (cluster 3)	0.655704
Primary mesenchymal (cluster 3)	0.325382
Primary mesenchymal (cluster 3)	0.512205
Primary mesenchymal (cluster 3)	0.21941
Primary mesenchymal (cluster 3)	0.424556
Primary mesenchymal (cluster 3)	0.737672
Primary mesenchymal (cluster 3)	0.30788
Primary mesenchymal (cluster 3)	0.155028
Primary mesenchymal (cluster 3)	0.129199
Primary mesenchymal (cluster 3)	0.383645
iPSC-derived, co-develpoed (cluster 5)	-0.184784
iPSC-derived, co-develpoed (cluster 5)	-0.187682
iPSC-derived, co-develpoed (cluster 5)	-0.227925
iPSC-derived, co-develpoed (cluster 5)	-0.0680864
iPSC-derived, co-develpoed (cluster 5)	-0.119038
iPSC-derived, co-develpoed (cluster 5)	-0.254466
iPSC-derived, co-develpoed (cluster 5)	-0.166702
iPSC-derived, co-develpoed (cluster 5)	0.0617259
iPSC-derived, co-develpoed (cluster 5)	-0.185913
iPSC-derived, co-develpoed (cluster 5)	-0.181567
iPSC-derived, co-develpoed (cluster 5)	-0.106039
iPSC-derived, co-develpoed (cluster 5)	0.0726842
iPSC-derived, co-develpoed (cluster 5)	-0.0823844
[truncated: 10,621 more rows]

## Sheet: Supplementary Figure 3
Supplementary Figure 3c
	Stmn1
	iLM	iLMNeg	Primary
Rep1	1.96487	1.86427	1.11119
Rep2	1.33914	1.20883	1.06563
Rep3	1.23688	1.2496	1.04325
T-test		0.826573	0.126176
	Osr1
	iLM	iLMNeg	Primary
Rep1	68.1149	22.8723	13.0328
Rep2	21.9942	9.26905	36.631
Rep3	17.7695	7.49974	19.249
T-test		0.248129	0.501533
	Rspo1
	iLM	iLMNeg	Primary
Rep1	7.58429	12.1512	5.58868
Rep2	14.5751	4.54782	10.3484
Rep3	10.3746	2.6526	14.8289
T-test	3.84291	13.4008
		0.805211	0.752678
	Bcl11a
	iLM	iLMNeg	Primary
Rep1	488.583	313.686	364.137
Rep2	253.673	211.499	554.411
Rep3	376.676	236.358	441.398
T-test	364.137	554.411
		0.665	0.310907
	Hmga2
	iLM	iLMNeg	Primary
Rep1	6.4172	7.02494	5.27583
Rep2	3.65855	4.70453	11.5389
Rep3	3.12965	4.03802	8.96933
T-test		0.564962	0.114534
	Chd3
	iLM	iLMNeg	Primary
Rep1	12.0309	10.4514	9.70207
Rep2	8.8035	7.41243	13.9419
Rep3	8.50723	6.89461	11.6383
T-test		0.38901	0.300303
Supplementary Figure 3d
	Pdgfra
	iLM	iLMNeg	Primary
Rep1	13.9848	3.51573	20.2023
Rep2	45.1879	10.3291	15.9788
Rep3	41.3423	13.5138	14.4074
Rep4	23.7679	4.05178
T-test		0.0241846	0.168447
	Col1a1
	iLM	iLMNeg	Primary
Rep1	14.7145	9.12887	6.96453
Rep2	12.934	6.07081	15.1921
Rep3	16.4836	11.7275	14.5913
Rep4	6.4391	5.05033
T-test		0.131695	0.912631
	Acta2
	iLM	iLMNeg	Primary
Rep1	19.8952	13.6979	2.15695
Rep2	19.6956	12.6284	4.44524
Rep3	48.2932	27.3787	5.28334
Rep4	9.0251	5.26306
T-test		0.361033	0.0981991
Supplementary Figure 3e
	Foxf1
Sample	Rep1	Rep2	Rep3
Day 8	2.10713	1.19132	1.1088
Day 9	2.89131	2.1008	2.70514
Day 10	3.37949	6.80271	4.13299
Day 11	3.18329	6.85609	4.08707
Day 12	4.00333	4.88942	3.99337
Day 13	1.10703	2.35689	1.31151
E11.5	2.33504	2.7483	2.23073
E12.5	0.63133	1.13418	1.23449
E13.5	1.1398	1.29971	3.75839
E18.5	0.365832	1.44071	1.91601
	Tbx4
Sample	Rep1	Rep2	Rep3
Day 8	0.817952	0.433245	0.415051
Day 9	0.440388	0.520518	0.296929
Day 10	0.314648	0.409944	0.393977
Day 11	0.221473	0.311231	0.193749
Day 12	0.234781	0.232562	0.213197
Day 13	0.24736	0.192561	0.0873694
E11.5	0.862746	1.08947	1.31245
E12.5	1.21963	0.828541	0.951832
E13.5	1.14361	0.958592	2.18673
E18.5	1.522	1.60125	1.72585
	Wnt2
Sample	Rep1	Rep2	Rep3
Day 8	0.0509014	0.0440023	0.023939
Day 9	0.032901	0.039505	0.0160142
Day 10	0.0382052	0.048632	0.0279794
Day 11	0.0182144	0.0275799	0.0196277
Day 12	0.0175228	0.0471153	0.0166579
Day 13	0.0105261	0.00979164	0.00284277
E11.5	0.201242	0.879115	0.149003
E12.5	0.867451	0.484366	1.64818
E13.5	0.71562	0.66008	1.0907
E18.5	0.363448	0.270489	0.317671
	Wnt2b
Sample	Rep1	Rep2	Rep3
Day 8	0.0233718	0.0179419	0.19825
Day 9	0.525431	0.20024	0.142529
Day 10	0.411806	2.55059	2.05189
Day 11	1.11056	2.17831	3.21318
Day 12	1.3957	1.91957	2.08328
Day 13	4.09444	2.75919	3.55931
E11.5	1.13264	2.24674	0.686907
E12.5	1.02756	1.20958	0.762856
E13.5	0.785039	0.811735	2.09695
E18.5	0.056511	0.0218677	0.0340682
	Ptch1
Sample	Rep1	Rep2	Rep3
Day 8	0.986232	0.813187	0.77887
Day 9	1.15257	1.28356	1.22373
Day 10	1.13158	2.27453	1.57431
Day 11	1.05321	1.80876	1.23533
Day 12	1.49587	1.82646	1.51008
Day 13	0.768341	1.19465	0.713383
E11.5	0.862659	1.13469	1.50272
E12.5	1.31791	0.830328	0.851763
E13.5	1.03695	0.933914	2.2032
E18.5	1.0241	0.802174	0.820302
	Nkx6-1
Sample	Rep1	Rep2	Rep3
Day 8	0.517954	0.232611	0.257673
Day 9	0.586987	0.602819	0.520663
Day 10	0.682754	1.09831	0.719407
Day 11	0.50324	0.612682	0.550099
Day 12	0.546759	0.732041	0.294362
Day 13	0.186123	0.192611	0.0742894
E11.5	2.41805	0.964887	1.84899
E12.5	0.119495	0.646499	2.23401
E13.5	0.0796113	0.0348762	0.224538
E18.5	0.0104741	0.00633622	0.0403856
	Osr1
Sample	Rep1	Rep2	Rep3
Day 8	0.496873	0.237958	0.262728
Day 9	0.630585	0.519047	0.403564
Day 10	0.724196	1.60006	1.29491
Day 11	1.14094	1.62406	0.934705
Day 12	1.8574	1.7904	1.15798
Day 13	1.73601	1.17893	1.02924
E11.5	1.03748	1.04961	1.39302
E12.5	0.757132	0.783172	1.4597
E13.5	0.366777	0.348683	0.776589
E18.5	0.205588	0.200405	0.203879
	Sparcl1
Sample	Rep1	Rep2	Rep3
Day 8	0.0221038	0.00620407	0.00192348
Day 9	0.0986681	0.135038	0.0564154
Day 10	0.164832	0.473534	0.515816
Day 11	0.352403	0.680771	0.363803
Day 12	0.812184	0.878628	0.697877
Day 13	0.691581	0.699905	0.779155
E11.5	0.444145	0.973837	0.759937
E12.5	1.30831	0.798625	0.893066
E13.5	1.18788	1.31245	2.38446
E18.5	3.24857	4.27591	4.16063
	Pde5a
Sample	Rep1	Rep2	Rep3
Day 8	0.633624	0.460081	0.52034
Day 9	0.680775	0.657872	1.026
Day 10	0.53621	0.679775	0.598538
Day 11	0.655357	0.968914	0.745382
Day 12	2.04544	1.33973	1.07155
Day 13	0.797087	1.06487	0.4711
E11.5	0.951922	1.15055	1.36217
E12.5	1.16829	0.79663	1.03508
E13.5	1.01152	0.831909	1.66034
E18.5	0.982476	0.797163	1.06637
	Tnfrsf19
Sample	Rep1	Rep2	Rep3
Day 8	0.576919	0.446055	0.396788
Day 9	0.663368	0.851187	0.687403
Day 10	0.832256	1.01747	0.858942
Day 11	0.666857	0.57392	0.443645
Day 12	0.585798	0.763095	0.427065
Day 13	0.619023	0.452686	0.593194
E11.5	1.01426	1.11473	2.09464
E12.5	1.15873	1.12624	0.715038
E13.5	0.715024	0.880727	1.32177
E18.5	0.506563	0.607914	0.593853
	Hmga2
Sample	Rep1	Rep2	Rep3
Day 8	1.93012	1.32034	1.24121
Day 9	1.66701	1.35537	1.22604
Day 10	0.816166	1.3947	1.12166
Day 11	0.585566	1.66715	0.799216
Day 12	0.68923	0.475488	0.613372
Day 13	0.213114	0.413454	0.110552
E11.5	2.13723	1.54402	2.95684
E12.5	0.629456	1.03906	1.33148
E13.5	0.27355	0.216838	0.819648
E18.5	0.00709351	0.0082008	0.00427929
	Rspo1
Sample	Rep1	Rep2	Rep3
Day 8	0.800284	0.678551	0.647051
Day 9	1.27319	1.21683	1.29892
Day 10	1.28411	1.33842	1.26904
Day 11	0.555342	0.554999	0.373172
Day 12	0.526118	0.40834	0.394337
Day 13	0.368737	0.358401	0.360721
E11.5	2.27631	1.21287	1.31083
E12.5	0.587499	1.27897	1.13354
E13.5	0.317671	0.274268	0.995773
E18.5	0.321217	0.442971	0.412934
	Pdgfra
Sample	Rep1	Rep2	Rep3
Day 8	0.401813	0.294448	0.349998
Day 9	0.410924	0.49759	0.790677
Day 10	0.817346	0.827903	0.869569
Day 11	0.952261	1.07797	0.699058
Day 12	1.46396	1.24003	1.09122
Day 13	0.628242	0.957527	0.631087
E11.5	0.51522	0.86885	0.876294
E12.5	1.07511	0.842596	1.08229
E13.5	0.85484	0.877383	1.5928
E18.5	1.22448	1.2896	1.46205
	Acta2
Sample	Rep1	Rep2	Rep3
Day 8	0.0227762	0.0133831	0.0106072
Day 9	0.0594894	0.0595519	0.0491425
Day 10	0.117353	0.714508	1.10761
Day 11	1.01247	1.89363	0.621905
Day 12	3.55176	2.11342	1.55719
Day 13	2.1985	1.58476	1.46916
E11.5	0.525248	1.13872	0.415666
E12.5	1.36654	0.854544	0.778919
E13.5	0.799095	0.963575	2.36306
E18.5	2.11253	1.13622	1.16931
	Col1a1
Sample	Rep1	Rep2	Rep3
Day 8	0.00654303	0.00236459	0.00381557
Day 9	0.0125705	0.0176096	0.00865517
Day 10	0.0303635	0.101561	0.108129
Day 11	0.0742048	0.172619	0.181667
Day 12	0.374876	0.425203	0.343417
Day 13	0.78812	0.47813	1.05849
E11.5	0.35712	0.786959	0.666638
E12.5	1.14101	0.653729	1.20526
E13.5	1.07463	0.879103	2.04106
E18.5	2.27044	2.28314	2.47704

## Sheet: Supplementary Figure 4
Figure 3c
	Tbx4
Sample	Rep1	Rep2	Rep3	Rep4	Ttest
Day 13	49.208	62.149	53.9693	32.8245
Day 17 GFP+	39.6127	16.0155	12.951	7.39122	0.0175768
Day 17 GFP-	3.87914	1.90345	1.15094	30.0621	0.00493742
	Foxf1
Sample	Rep1	Rep2	Rep3	Rep4	Ttest
Day 13	558.824	411.625	1677.29	1773.78
Day 17 GFP+	332.606	166.687	610.912	93.7194	0.0772396
Day 17 GFP-	88.663	31.6959	115.288	857.98	0.0885107
	Acta2
Sample	Rep1	Rep2	Rep3	Rep4	Ttest
Day 13	27.123	18.3325	30.0879	12.1913
Day 17 GFP+	388.119	90.4554	309.285	128.979	0.0272176
Day 17 GFP-	200.58	18.0584	134.474	239.492	0.0409757
	Tagln
Sample	Rep1	Rep2	Rep3	Rep4	Ttest
Day 13	15.135	12.3658	9.36706	11.1348
Day 17 GFP+	198.976	88.5073	123.612	70.4875	0.00885873
Day 17 GFP-	139.353	19.6411	66.6538	121.628	0.0334708

[truncated: 2 more sheets: Supplementary Figure 5, Supplementary Figure 7]
